# Supplementary material for: Mitochondrial Processes during Early Development of Dictyostelium discoideum: From Bioenergetic to Proteomic Studies
Source: Genes (Basel). 2021 Apr 25;12(5):638. doi: 10.3390/genes12050638 (PMC8145953; doi:10.3390/genes12050638)
Supplement: Supplementary file 1 [file genes-12-00638-s001.zip]

Archive with 3 entries (2 files):
- genes-1188871-supplementary/
- genes-1188871-supplementary/Supplementary file S1.xlsx
- genes-1188871-supplementary/Supplementary file S2.xls
