# Supplementary material for: Mitochondrial Processes during Early Development of Dictyostelium discoideum: From Bioenergetic to Proteomic Studies
Source: Genes (Basel). 2021 Apr 25;12(5):638. doi: 10.3390/genes12050638 (PMC8145953; doi:10.3390/genes12050638)
Supplement: Supplementary file 1 [file genes-12-00638-s001.zip › genes-1188871-supplementary/Supplementary file S1.xlsx]

## Sheet: Raw data
Supplementary file S1: raw data obtained from oxygraphic measurements.
phase	basal respiration	state 4	maximal respiration	state 3	coupling capacity	coupling efficiency	spare respiratory capacity
Unicellular	6.696	3.63	8.19	3.066	2.2562	0.457885	1.494
Unicellular	6.796	3.59	9.21	3.206	2.56546	0.471748	2.414
Unicellular	10.38	5.97	14.78	4.41	2.47571	0.424855	4.4
Unicellular	10.46	4.9	13.64	5.56	2.78367	0.531549	3.18
Unicellular	10.94	6.3	14.87	4.64	2.36032	0.424132	3.93
Unicellular	11.37	6.27	13.95	5.1	2.22488	0.448549	2.58
Unicellular	8.07	4.45	12.7	3.62	2.85393	0.448575	4.63
Unicellular	8.32	5.017	13.77	3.303	2.74467	0.396995	5.45
Unicellular	7.75	4.89	11.199	2.86	2.29018	0.369032	3.449
Unicellular	7.6	5.49	12.76	2.11	2.32423	0.277632	5.16
Aggregation	6	4.97	10.14	1.03	2.04024	0.171667	4.14
Aggregation	6.48	5.07	10.66	1.41	2.10256	0.217593	4.18
Aggregation	7.28	6.18	13.66	1.1	2.21036	0.151099	6.38
Aggregation	8.4	7.39	14.54	1.01	1.96752	0.120238	6.14
Aggregation	7.38	6.62	13	0.76	1.96375	0.102981	5.62
Aggregation	5.11	3.16	8.97	1.95	2.83861	0.381605	3.86
Aggregation	5.03	4.07	9.28	0.96	2.2801	0.190855	4.25
Aggregation	4.89	3.7	8.81	1.19	2.38108	0.243354	3.92
Aggregation	4.81	3.67	10.18	1.14	2.77384	0.237006	5.37
Aggregation	4.94	3.82	9.66	1.12	2.5288	0.226721	4.72
Aggregation	4.15	3.9	10.57	0.25	2.71026	0.060241	6.42
Aggregation	4.76	3.56	8.93	1.2	2.50843	0.252101	4.17
Streams	4.69	4.03	6.198	0.66	1.53797	0.140725	1.508
Streams	6.88	5.44	7.94	1.44	1.45956	0.209302	1.06
Streams	5.78	4.52	8.25	1.26	1.82522	0.217993	2.47
Streams	8.51	6.99	11.22	1.52	1.60515	0.178613	2.71
Streams	5.18	4.19	6.67	0.99	1.59189	0.19112	1.49
Streams	6.91	5.53	7.9	1.38	1.42857	0.199711	0.99
Streams	6.01	5.23	9.09	0.78	1.73805	0.129784	3.08
Streams	8.54	6.81	14.07	1.73	2.06608	0.202576	5.53
Streams	3.86	2.08	6.01	1.78	2.88942	0.46114	2.15
Streams	3.59	2.59	6.25	1	2.41313	0.278552	2.66
Streams	3.5	2.41	5.09	1.09	2.11203	0.311429	1.59
Streams	4.12	3.36	6.6	0.76	1.96429	0.184466	2.48
Streams	5.09	3.38	7.27	1.71	2.15089	0.335953	2.18
Streams	4.36	3.93	7.09	0.43	1.80407	0.0986239	2.73

## Sheet: Analysis
Supplementary File 1: data for analysis of mean values and SD values to determinate statistical significance of obtained resultes.
		basal respiration	state 4	maximal respiration	state 3	coupling capacity	coupling efficiency	spare respiratory capacity	N
Average	Unicellular	8.8382	5.0507	12.5069	3.7875	2.48793	0.425095	3.6687	10
	Aggregation	5.76917	4.67583	10.7	1.09333	2.35879	0.196288	4.93083	12
	Streams	5.50143	4.32071	7.832	1.18071	1.89902	0.224285	2.33057	14
SD	Unicellular	1.7692	0.980254	2.28595	1.09415	0.235367	0.0677943	1.27803
	Aggregation	1.32661	1.37706	1.95856	0.394147	0.313675	0.0844161	0.995083
	Streams	1.68708	1.53504	2.35193	0.431357	0.40687	0.0948371	1.13172
