# Supplementary material for: Mitochondrial Processes during Early Development of Dictyostelium discoideum: From Bioenergetic to Proteomic Studies
Source: Genes (Basel). 2021 Apr 25;12(5):638. doi: 10.3390/genes12050638 (PMC8145953; doi:10.3390/genes12050638)
Supplement: Supplementary file 1 [file genes-12-00638-s001.zip › genes-1188871-supplementary/Supplementary file S2.xls]

## Sheet: Sheet1
Supplementary file S2: all proteins and peptides identified in LC-MS analysis. FDR was computed with target/decoy strategy and peptides with qvalue above 0.01 were excluded from further analysis. Subset proteins and proteins identified with 1 peptide were also excluded.
Protein ID (NCBI)	protein description		protein score	number of identified peptides		mitochondrial proteins segregated to the functional groups
	peptide sequence	calculated mass	experimental mass	identified charge states	peptide score
XP_635444.1	peptidase M16 family protein		66269.0	29		Protein metabolism
	VTFGNDESSTSISNETAQYIGGESLK	2733.2617	2733.2618	+2;+3	194.71
	KPTLVVVGDVSDAPTIESVQSQLK	2509.36395	2509.36315	+2;+3	146.5
	DAVTNWVNSTYKPSNMILVGVGLSHNELIEEAEK	3756.86685	3756.86658	+3;+4	131.89
	SLQMLNNLANITKPTLPYHEVR	2551.35803	2551.35844	+3;+4	130.93
	DVAAFSVLQSILGNGCPK	1863.92229	1863.92128	+2;+3	121.79
	DIEVSGSTAFAQASR	1537.73724	1537.73762	+2	113.31
	TVSLITSEIVAASK	1417.8028	1417.8033	+2	112.46
	DNLLIALQTLPNR	1479.8409	1479.84167	+2;+3	108.29
	ESEAYNHDSYSSIFESVHQTAFR	2703.18372	2703.18262	+2;+3;+4	106.47
	VLTPAEFAEEISK	1432.74493	1432.74596	+1;+2;+3	99.35
	SLQMLNNLANITKPTLPYHEVR + Oxidation (M)	2567.35295	2567.35049	+3;+4	97.43
	NNSNIVNSEAFNLTYGDSGLFGVVAEVEGATVGK	3471.67941	3471.68046	+3	97.26
	VVLAFEGTAQSNIK	1475.79839	1475.79953	+2;+3	89.86
	IVESTTLSNGLK	1260.69252	1260.69294	+2	89.11
	KPTLVVVGDVSDAPTIESVQSQLKL	2622.44801	2622.4514	+3	85.62
	TSALEFIGK	964.52293	964.52298	+2	82.14
	DAVTNWVNSTYKPSNMILVGVGLSHNELIEEAEK + Oxidation (M)	3772.86177	3772.86399	+3;+4	82.11
	GLAFESNTNK	1079.52472	1079.52496	+1;+2	79.32
	NETQETAGLNQVLK	1543.78418	1543.78392	+2	77.52
	SSVLEQAESR	1104.54109	1104.54133	+2	73.76
	TAGQELER	902.44574	902.44548	+2	73.57
	LGIEVQR	813.47084	813.47078	+2	70.1
	VTSEDIKR	946.50835	946.50848	+2;+3	69.99
	TLGRPLVAPICNLGNITK	1925.05904	1925.05866	+3	69.76
	VTSEDIK	790.40724	790.40741	+2	69.09
	VVSLVGGYTGPAVSLGLYIK	1992.12958	1992.1305	+2	63.02
	QAIYTDK	837.42322	837.42317	+2	55.31
	DVTEIIVK	915.5277	915.5278	+2	54.94
	LFSLTK	707.42177	707.42162	+2	52.33
XP_636839.1	chaperonin 60		36093.0	34		Protein metabolism
	GVASSQNDQSGDGTTTATILTR	2179.03531	2179.03572	+2;+3	185.09
	VNLQDIAVISGAQVISEELGVR	2309.25906	2309.25983	+2;+3	176.48
	GVYENMIQAGIIDPTK	1747.88145	1747.88066	+2	134.63
	GVYENMIQAGIIDPTK + Oxidation (M)	1763.87637	1763.87725	+2	124.9
	LEDVDITMLGSAK + Oxidation (M)	1406.69629	1406.6964	+2	107.8
	TISRPISSTEEISQVATISANGDK	2503.27655	2503.27415	+3	107.72
	VIGNLIANAMEK	1271.69072	1271.69103	+1;+2	95.88
	LEDVDITMLGSAK	1390.70137	1390.69998	+2	94.61
	ISNVQQLVPILELVHSK	1916.10948	1916.10997	+2;+3	93.61
	TALIDAASVASLMTTTEAMVVEIK	2464.28044	2464.27741	+2;+3	91.9
	ITIDSDSTIILDGAGDK	1732.87308	1732.87183	+2	84.59
	VGGASEVEVGEK	1159.57208	1159.57243	+2	84.15
	HINLGAQLVK	1091.64511	1091.64538	+2;+3	83.66
	MDNFDQTIGVK	1266.59145	1266.59041	+2	81.27
	AAVEEGIVPGGGTALLYSTLALK	2229.22563	2229.2254	+2;+3	79.53
	GVEQLAAAVEVTLGPK	1580.87737	1580.87721	+3	77.43
	ITDALNATK	945.51309	945.51315	+2	68.74
	FDQGFISR	968.47159	968.47175	+2	68.44
	LVIIADNIEGDALSALIFNK	2128.17793	2128.17714	+2	68.06
	APGFGDLK	803.41776	803.41853	+1;+2	66.17
	NVILDQPFGQPK	1354.7245	1354.72483	+2	65.44
	IGGGVAVIR	840.51814	840.51819	+2	62.9
	AVAAGMNPMDLWR + Oxidation (M)	1446.67477	1446.67401	+2	62.3
	MDNFDQTIGVK + Oxidation (M)	1282.58636	1282.58664	+2	61.91
	GINFAVEK	876.47051	876.4705	+2	61.44
	TIANNAGVEGSVVIGR	1555.83182	1555.8351	+2	60.8
	APGFGDLKR	959.51886	959.51823	+3	55.63
	YFINDAK	869.4283	869.42848	+2	55.31
	CEFDDPVILVVDGK	1593.74188	1593.73606	+2	53.09
	EGVITVQDGK	1044.54515	1044.54618	+2	52.95
	DELEIIEGMK	1175.57436	1175.57614	+1;+2	50.42
	AVAAGMNPMDLWR	1430.67986	1430.68254	+2	46.17
	TLKDELEIIEGMK	1517.80106	1517.80063	+3	45.98
	DFEYGYNAQK	1233.5302	1233.53063	+2	45.38
XP_646402.1	ATP synthase beta chain, mitochondrial		300135.0	56		OXPHOS
	APPPFADLAPSASILETGIK	1994.07242	1994.07339	+2;+3	182.81
	LPYINDALIVDDFQAENVEK	2305.14777	2305.14832	+2;+3	166.82
	GALVLNTGSPLMVPVGQATLGR + Oxidation (M)	2166.18309	2166.1832	+2;+3	159.76
	GSITSVQAVYVPADDLTDPAPATTFAHLDATTVLSR	3699.86322	3699.86248	+3;+4	154.57
	GALVLNTGSPLMVPVGQATLGR	2150.18817	2150.18851	+2;+3	153.7
	DAEGQDVLLFIDNIFR	1863.93668	1863.93603	+1;+2;+3	150.64
	IPSAVGYQPTLATDMGCMQER	2313.02617	2313.02607	+2;+3	141.53
	TTTTSTTGQVKEETVR	1737.8745	1737.87389	+2;+3	137.03
	FTQAGSEMSALLGR	1466.71875	1466.71893	+2	136.7
	SLQDIIAILGMDDLSEDQK	2103.04053	2103.04131	+2;+3	134.27
	FLSQPFEVAHAFTNMEGR	2079.98364	2079.98335	+2;+3	132.68
	LVLEVAQHLGDGIVR	1617.92024	1617.91893	+2;+3	131.95
	EYGASTAHLEELR	1474.70519	1474.70636	+2;+3	128.88
	SLQDIIAILGMDDLSEDQK + Oxidation (M)	2119.03545	2119.03604	+2;+3	126.98
	SLLDKESNEESTEVDYSK	2071.9433	2071.94539	+2;+3	125.51
	LNENQGVVHQVIGAVVDVYFPHGK	2618.36055	2618.3597	+2;+3;+4;+5	122.99
	ESNEESTEVDYSK	1515.62125	1515.6214	+1;+2	118.73
	VTLTGLTVAEYFR	1468.79259	1468.79296	+2;+3	117.79
	FTQAGSEMSALLGR + Oxidation (M)	1482.71367	1482.71401	+2	113.63
	FLSQPFEVAHAFTNMEGR + Oxidation (M)	2095.97856	2095.9783	+2;+3	110.7
	IMNVIGEPIDGCGPIPATEK	2099.0101	2099.01127	+2;+3	108.98
	NFESEISQLEVLLKK	1775.96687	1775.96715	+2;+3	108.95
	VALVFGQMNEPPGAR + Oxidation (M)	1600.80316	1600.80189	+2;+3	108.23
	IMNVIGEPIDGCGPIPATEK + Oxidation (M)	2115.00502	2115.00452	+2;+3	107.31
	VIEDLNNPSLK	1240.66629	1240.66709	+2	100.79
	VALVFGQMNEPPGAR	1584.80824	1584.80753	+2;+3	99.8
	KGSITSVQAVYVPADDLTDPAPATTFAHLDATTVLSR	3827.95818	3827.95633	+3;+4	99.03
	NFESEISQLEVLLK	1647.87192	1647.87152	+1;+2;+3	95.74
	TVLIQELINNIAK	1467.86604	1467.86671	+2;+3	94.02
	YDHLPEAAFYMVGGIEDVEIK + Oxidation (M)	2411.1355	2411.13524	+3	93.53
	IDFNNVPISNIK	1372.73505	1372.73548	+1;+2	91.69
	TTSVNQAAAPAPK	1254.6568	1254.65667	+2	90.31
	AISELGIYPCVDPLDSTSLMMDPNIIGVEHYK	3565.68526	3565.68508	+3;+4	90.16
	LVDEAYNAK	1021.508	1021.50877	+1;+2	89.82
	YDHLPEAAFYMVGGIEDVEIK	2395.14058	2395.13815	+2;+3	88.97
	VIDLLAPYSR	1145.64444	1145.64499	+2	87.14
	CVALDITDGLGR	1277.61079	1277.61012	+2	86.3
	AHGGFSVFTGVGER	1419.68955	1419.69085	+2;+3	85.4
	EGNDLYHEMVEAGVIK	1802.85088	1802.85092	+2;+3	85.3
	IPSAVGYQPTLATDMGCMQER + Oxidation (M)	2329.02109	2329.02161	+2;+3	85.23
	IGLFGGAGVGK	974.55493	974.55506	+2	81.71
	LKEYGASTAHLEELR	1715.8842	1715.88388	+3;+4	80.0
	TTTTSTTGQVK	1123.57211	1123.57253	+2	78.92
	EGNDLYHEMVEAGVIK + Oxidation (M)	1818.8458	1818.84537	+2;+3	78.62
	LLESAGKEEK	1102.58696	1102.58593	+2;+3	76.73
	IPSAVGYQPTLATDMGCMQER + 2 Oxidation (M)	2345.01601	2345.01392	+2;+3	70.57
	AISELGIYPCVDPLDSTSLMMDPNIIGVEHYK + Oxidation (M)	3581.68018	3581.67932	+3;+4	68.91
	IPSAVGYQPTLATDMGCMQER + Oxidation (M)	2329.02109	2329.02191	+2;+3	67.32
	EGNDLYHEMVEAGVIKK	1930.94583	1930.94693	+3	64.79
	LLESAGK	716.40683	716.40704	+2	63.32
	AISELGIYPCVDPLDSTSLMMDPNIIGVEHYK + Oxidation (M)	3581.68018	3581.67954	+3	60.17
	TREGNDLYHEMVEAGVIK	2059.99966	2059.99806	+3;+4	58.58
	AISELGIYPCVDPLDSTSLMMDPNIIGVEHYK + 2 Oxidation (M)	3597.6751	3597.67344	+3	57.38
	TREGNDLYHEMVEAGVIK + Oxidation (M)	2075.99458	2075.9938	+3	56.91
	KTTTTSTTGQVK	1251.66707	1251.66686	+2	54.77
	ILQEYK	792.43813	792.43882	+2	46.19
XP_629204.1	hypothetical protein DDB_G0293298		77870.0	47		Protein import
	ETAETNLGGPVTDAVITVPAYFDDSQR	2865.36687	2865.36708	+2;+3	181.45
	GVNPDEAVAVGAAIQGGVLK	1864.00543	1864.00539	+2;+3	159.7
	GIVLVDVTPLSLGIETLGGVFTR	2355.34139	2355.33817	+2;+3	156.97
	MKETAETNLGGPVTDAVITVPAYFDDSQR	3124.5023	3124.50376	+3	141.31
	IINEPTAAALAYGFK	1577.84531	1577.84504	+1;+2;+3	121.05
	DAGLSTSEINEVILVGGMTR	2061.04121	2061.04403	+2	121.03
	TDTFSTAADGQSEVEIK	1797.82686	1797.82691	+2	118.07
	ATNGDTFLGGEDFDNALLEHFVAEFK	2856.32427	2856.32471	+2;+3	115.7
	ATNGDTFLGGEDFDNALLEHFVAEFKK	2984.41922	2984.42156	+4	115.46
	QMVTNAENTLFATK	1566.77118	1566.77069	+2	112.75
	MISPSEAGAMVLQK + Oxidation (M)	1476.73161	1476.73206	+2	107.69
	QMVTNAENTLFATK + Oxidation (M)	1582.7661	1582.76548	+2	107.36
	FEQLVADLIQR	1330.72449	1330.72486	+2;+3	105.7
	MISPSEAGAMVLQK + Oxidation (M)	1476.73161	1476.73171	+2	100.07
	MISPSEAGAMVLQK	1460.73669	1460.73645	+1;+2;+3	98.27
	MISPSEAGAMVLQK + 2 Oxidation (M)	1492.72653	1492.72517	+2	97.59
	FTLFGLPPLPK	1228.72198	1228.72206	+2	94.62
	EDGSAIEAEIKK	1288.65102	1288.65212	+2;+3	91.75
	ESEANAEVDR	1118.48396	1118.48419	+2	91.73
	TTPSVVAFTEDNQK	1535.74677	1535.74654	+2;+3	91.32
	DLVEFKDYLSQPQTEEIK	2181.08411	2181.08501	+2;+3	89.6
	MKETAETNLGGPVTDAVITVPAYFDDSQR + Oxidation (M)	3140.49722	3140.49552	+3	89.11
	ESEANAEVDRK	1246.57892	1246.57929	+2;+3	88.85
	ENKDNTTEAEFTEK	1654.73219	1654.73118	+2	88.84
	DYLSQPQTEEIKK	1577.79367	1577.79242	+2;+3	87.74
	GPNGDAWFEVK	1218.56694	1218.56616	+2	87.52
	EDGSAIEAEIK	1160.55606	1160.55639	+2	86.37
	DNTTEAEFTEKK	1411.64668	1411.64791	+2	84.6
	DYLSQPQTEEIK	1449.69872	1449.70007	+2	81.75
	DNTTEAEFTEK	1283.55173	1283.55215	+1;+2	81.13
	DAGTIAGLK	844.46542	844.4654	+2	77.64
	NNGESVVYQVEK	1364.6572	1364.65792	+2	74.74
	VLENAEGGR	943.47229	943.47271	+2	72.82
	NNGESVVYQVEKDLVEFK	2096.04259	2096.04132	+3	69.65
	IINEPTAAALAYGFKK	1705.94026	1705.94077	+3	65.83
	STFNKEPFK	1096.5553	1096.55558	+2;+3	64.87
	DAGLSTSEINEVILVGGMTR + Oxidation (M)	2077.03613	2077.03476	+2	64.67
	SSFETAYK	931.4287	931.42906	+1;+2	61.74
	IQTSGGLSK	889.48689	889.48686	+2	60.14
	DMTMVPYK	983.44562	983.4439	+1;+2	54.51
	FDDPMTK	852.36876	852.36871	+2	51.76
	DMTMVPYK + Oxidation (M)	999.44054	999.44066	+1	51.19
	NTNIPASK	843.44501	843.44459	+2	50.77
	DMTMVPYK + Oxidation (M)	999.44054	999.44052	+2	48.27
	RFDDPMTK + Oxidation (M)	1024.46478	1024.46499	+2	47.61
	FDDPMTK + Oxidation (M)	868.36368	868.36374	+2	44.77
	KDMTMVPYK + 2 Oxidation (M)	1143.53041	1143.53036	+2	42.23
XP_647552.1	4-aminobutyrate transaminase		44958.0	30		Protein metabolism
	HGVSMIVDEVQTGMGATGK	1915.91321	1915.91289	+2;+3	180.71
	TWHIPVAGIIVEPIQAEGGDNYATPYFFQGLR	3558.79359	3558.79519	+3;+4	161.75
	DWPALIENSFMQVSPK	1860.90801	1860.90745	+2;+3	138.6
	NHLLDNVVITGNYLK	1711.92571	1711.92589	+2;+3	131.19
	DWPALIENSFMQVSPK + Oxidation (M)	1876.90292	1876.9019	+2	117.88
	HGVSMIVDEVQTGMGATGK + 2 Oxidation (M)	1947.90305	1947.90398	+2;+3	109.35
	HGVSMIVDEVQTGMGATGK + Oxidation (M)	1931.90813	1931.90868	+2;+3	108.23
	LDIPAFDWPAATFPDLK	1915.972	1915.97244	+2;+3	99.64
	HGVSMIVDEVQTGMGATGK + Oxidation (M)	1931.90813	1931.91201	+2	96.04
	SSIPTTPTPDFPGEYK	1735.83049	1735.82962	+2	95.78
	LDIPAFDWPAATFPDLKYPLAEHAK	2825.44283	2825.44204	+3;+4	93.08
	GEGTFLAIDFPTPAER	1719.8468	1719.84339	+2	82.21
	AAHFFADYANSR	1368.62108	1368.62062	+2;+3	79.17
	LLGVEMGGCGER	1265.55664	1265.55631	+2	78.99
	SSIPTTPTPDFPGEYKEPIVK	2302.17328	2302.17297	+2;+3	78.05
	NQEPGSPSLSILSFK	1602.82532	1602.82428	+2;+3	77.7
	LLGVEMGGCGER + Oxidation (M)	1281.55156	1281.55196	+2	77.04
	YPGLIQNIR	1072.60291	1072.60339	+2	75.2
	DGLFDIAAR	976.49779	976.49786	+2	71.18
	TFGTLSTTR	982.50838	982.50866	+2	70.38
	NFNTWMGDPVR + Oxidation (M)	1351.59793	1351.59794	+2	68.08
	MQAAGFYHNLDYRPSESYR + Oxidation (M)	2320.03308	2320.02978	+3;+4	65.62
	ALELEVVIGEIKK	1439.85989	1439.86151	+3	61.55
	MQAAGFYHNLDYRPSESYR	2304.03816	2304.03719	+3;+4	60.36
	NFNTWMGDPVR	1335.60301	1335.60294	+2	60.16
	ALELEVVIGEIK	1311.76494	1311.76537	+2	59.75
	FWAHEHWNLTSPPDIVTFSK	2411.16988	2411.16598	+3;+4	54.82
	TQIPGPQSK	954.51344	954.51318	+2	49.04
	YPLAEHAK	927.48138	927.48202	+2	48.64
	VISHIR	723.43915	723.43883	+2	48.07
XP_641207.1;XP_001134561.1	fumarate hydratase;fumarate hydratase	;	31701.0	25		Krebs cycle
	THLQDATPLTLGQEFSGYCTQIEYGIQR	3214.50633	3214.50718	+3	180.36
	FEALAAHDAMVEVSGALNTVAVSLMK	2673.35059	2673.34998	+2;+3;+4	148.63
	LVPALEMLLAAMR	1426.80397	1426.80288	+2;+3	122.8
	YGLDATIADNIAK	1363.69832	1363.69846	+2	115.19
	IDQLLHESLMLVTALNPYIGYDK	2645.37744	2645.37552	+3	111.75
	LVPALEMLLAAMR + Oxidation (M)	1442.79889	1442.8006	+2;+3	111.09
	IDQLLHESLMLVTALNPYIGYDK + Oxidation (M)	2661.37236	2661.3737	+3	104.22
	LDDQFPLVVFQTGSGTQSNMNANEVISNR	3180.5146	3180.51512	+3	102.66
	LVPALEMLLAAMR + Oxidation (M)	1442.79889	1442.79816	+2;+3	100.26
	LYNLAQGGTAVGTGLNTPVGFDVDIASEVAK	3076.57172	3076.57359	+3	94.64
	FEALAAHDAMVEVSGALNTVAVSLMK + Oxidation (M)	2689.34551	2689.34582	+3	88.34
	LDDQFPLVVFQTGSGTQSNMNANEVISNR + Oxidation (M)	3196.50952	3196.51381	+3	86.93
	SLENFDIGGESEK	1423.64668	1423.64697	+2	79.68
	FEALAAHDAMVEVSGALNTVAVSLMK + Oxidation (M)	2689.34551	2689.34322	+3	79.15
	FEALAAHDAMVEVSGALNTVAVSLMK + 2 Oxidation (M)	2705.34042	2705.33709	+3	75.42
	AIELMTGK + Oxidation (M)	877.45789	877.45835	+1;+2	69.26
	AIELMTGK	861.46297	861.46321	+2	68.64
	SEFDTFGEVK	1157.52408	1157.52429	+2	63.45
	SLENFDIGGESEKMPLMVVR	2250.10242	2250.09999	+3	61.23
	AATEVVEGK	902.4709	902.47082	+2	59.94
	FTGLPFK	808.44833	808.44811	+2	57.32
	LVHPNDHVNK	1171.6098	1171.60956	+2	56.48
	LVPALEMLLAAMR + 2 Oxidation (M)	1458.79381	1458.79411	+2;+3	50.95
	MPLMVVR + Oxidation (M)	860.46121	860.4597	+2	49.28
	YWGAQTQR	1008.47772	1008.47988	+2	44.79
XP_642039.2	vacuolar ATP synthase subunit G		6428.0	3
	YLGASSETASQLATNANK	1824.88533	1824.88517	+2;+3	179.04
	VVDLLIK	798.52148	798.52142	+1;+2	65.62
	AVEEAEKEIK	1144.59752	1144.5983	+2	48.14
XP_641645.1	cathepsin D		25329.0	8
	TPGANGGELSFGSIDNTK	1763.83261	1763.83164	+2	178.81
	DQLFAEATAEPGIAFDFAK	2039.98401	2039.98425	+2;+3	129.28
	FDGILGLAFQSISVNSIPPVFYNMLSQGLVSSTLFSFWLSR	4537.3396	4537.34058	+3;+4	105.81
	VVFDTGSSNLWIPSK	1648.84609	1648.846	+2;+3	94.49
	EYVLEVTEFGK	1312.65507	1312.65549	+1;+2	74.3
	VVFDTGSSNLWIPSKK	1776.94104	1776.94175	+2;+3	61.32
	EFVLTPK	832.46945	832.46959	+2	58.96
	QVGFATAIQG	990.51346	990.51155	+1	54.31
XP_635806.1	hypothetical protein DDB_G0290333		9932.0	4
	GITLLASSGDQGAPGDGNPSCTSR	2306.02672	2306.02605	+2;+3	177.41
	AVNAYLNSGVVLPNK	1557.85147	1557.85118	+2;+3	110.05
	TGTPLINVVK	1040.623	1040.62357	+2	75.66
	GWDAVTGLGSPNFKPLLSYIQSLN	2576.32748	2576.32642	+2	51.65
XP_636217.1	hypothetical protein DDB_G0289469		15495.0	20
	SQNLNDVEFLQPVDTPFVSASSSNGSFEDR	3285.50621	3285.50551	+3	176.95
	YFNIDPNTIQSGSSAAAEVK	2111.01709	2111.01455	+2	135.18
	LGEPIEEFIANNQNDNSDLSSK	2433.12953	2433.12809	+2;+3	129.65
	EFLSFANATQPEVNAYR	1955.93771	1955.93792	+2	125.39
	QTSFVLDLISLSEQFQK	1982.03606	1982.03752	+2;+3	119.18
	VPGYENYDLTPEESAFGLK	2128.00005	2128.00091	+2	117.99
	KEGLEEPVEFR	1331.6721	1331.67248	+2	76.8
	KVPGYENYDLTPEESAFGLK	2256.095	2256.09875	+2	73.86
	QAFGLESDVQMDR + Oxidation (M)	1510.67221	1510.66986	+2	72.5
	LQDELDIQDR	1243.60443	1243.60555	+2	69.4
	VVGQLINELK	1111.6601	1111.66009	+2	68.62
	QLELPDDLK	1069.56552	1069.56538	+2	67.78
	DATESLDPTSAK	1233.57246	1233.57303	+2	59.43
	IDVEFISK	949.51204	949.51175	+2	56.75
	TNIEEYFR	1070.50325	1070.50365	+2	56.07
	FGVTEEEAR	1036.48253	1036.48363	+2	52.6
	VIIHEYFER	1204.62404	1204.62386	+3	51.36
	IDNGESVSK	947.45598	947.45731	+2	49.38
	INYLNAHLEK	1213.64548	1213.64593	+3	47.46
	DDFDPFK	882.37596	882.37591	+2	43.31
XP_647791.1	hypothetical protein DDB_G0278725		18647.0	6
	SSNYNGSGVAVGSIIGDLIQGAK	2206.12297	2206.12413	+2;+3	176.19
	LSSGVDGIVDVILK	1413.80791	1413.80905	+2	133.67
	TGITDLGLAIQQVPVDYDACGITQFVEEIEEIASK	3810.85835	3810.85907	+3;+4	130.54
	EAVEIWEHK	1139.5611	1139.56061	+2	70.98
	NDLSADFK	908.42395	908.42418	+1;+2	67.13
	TAIADWK	803.41774	803.41779	+2	51.55
XP_643860.1	citrate synthase, mitochondrial		109156.0	29		Krebs cycle
	EVSNEVLSEAIWEGLNAGR	2072.01741	2072.01835	+2;+3	176.12
	AFPEQMHPMSQLAAAILALQGESK	2567.28757	2567.28582	+2;+3	133.44
	SVTTEWISSYVNSDQSK	1929.8956	1929.89597	+2;+3	127.72
	APGGAEPLPEGILWLLLTGEVPTESQVK	2900.55351	2900.55203	+2;+3;+4	127.14
	LPEVAALIYQNTYK	1621.87152	1621.87073	+2;+3	124.57
	SLVTETSSLDPEEGIR	1731.85266	1731.85199	+2;+3	123.84
	IDENLDWSANFNR	1592.72191	1592.72078	+2	115.31
	AIGVLSSLVWDR	1314.72958	1314.72982	+2	109.86
	YWESTLEDSLDVIAK	1767.85667	1767.85531	+2;+3	106.38
	VVPGFGHAVLR	1150.66113	1150.66102	+2;+3	94.08
	AFPEQMHPMSQLAAAILALQGESK + Oxidation (M)	2583.28249	2583.27991	+2;+3	94.02
	LVSQIYEVVPDILTK	1715.97093	1715.97145	+2;+3	92.65
	LPEVAALIYQNTYKK	1749.96648	1749.96624	+2;+3	90.95
	LVQIIPGK	866.55893	866.55937	+1;+2	85.13
	EHNFYTVLFGVSR	1567.77834	1567.77836	+2;+3	83.13
	HLPQDPLFK	1093.59203	1093.59254	+1;+2;+3	82.04
	AFPEQMHPMSQLAAAILALQGESK + Oxidation (M)	2583.28249	2583.28082	+2;+3	79.15
	IIGTCTVAQAYGGMR + Oxidation (M)	1601.7364	1601.73435	+2	76.61
	SVTTEWISSYVNSDQSKK	2057.99056	2057.99416	+2;+3	75.52
	IIGTCTVAQAYGGMR	1585.74149	1585.73963	+2	66.25
	AFPEQMHPMSQLAAAILALQGESK + 2 Oxidation (M)	2599.2774	2599.27588	+2;+3	59.35
	ILGHPIERPK	1158.6873	1158.68741	+2;+3	56.74
	AYNDGVK	765.36571	765.3653	+2	54.52
	GLTIPECQEK	1162.53621	1162.53621	+2	54.12
	HVTSMIK + Oxidation (M)	830.43202	830.43178	+2	53.81
	HVTSMIK	814.4371	814.43738	+2	51.04
	MLGYTSK	798.39456	798.39474	+2	49.76
	LGNKEVSNEVLSEAIWEGLNAGR	2484.26082	2484.25829	+3	46.38
	YFSTEPTLK	1084.54407	1084.54356	+2	46.36
XP_638448.1	hypothetical protein DDB_G0284613		21272.0	37
	IVTQMGNVENNEITNEQDAIEQAQHLQR + Oxidation (M)	3237.532	3237.53287	+3;+4	172.56
	IENGEDIDEYEAAQHEVAFLDENEQDAAK	3291.43269	3291.43259	+2;+3;+4	162.28
	IVTQMGNVENNEITNEQDAIEQAQHLQR	3221.53708	3221.53785	+3;+4	152.28
	GAVTTASSVANTVGEFLGGSR	1979.99126	1979.99263	+2;+3	133.14
	VEDVVVQFENVANQVIEELK	2300.18999	2300.19314	+2;+3	130.58
	LQNEMDQLELLLEENEEEQFSNK	2821.29631	2821.29585	+2;+3	118.92
	NLQQLNENENQQQQQGQQQVQATNVEQQIVEQLK	4003.95834	4003.95646	+3;+4	114.93
	AQGQVITGGDNTGTVGR	1629.8071	1629.80612	+2	112.28
	LQSAHQQLQEQSPAIYQSMK	2314.13754	2314.13625	+2;+3	110.68
	VEDVVVQFENVANQVIEELKVEHQR	2949.51959	2949.51979	+4	110.17
	LYLQEVEDAPER	1460.71469	1460.71555	+2;+3	108.57
	SAQQVEIALENER	1485.74229	1485.74275	+2;+3	103.38
	ENQDIGQQNQEDK	1544.67027	1544.66889	+2	103.01
	IQQENDAVYLSDVEK	1749.84209	1749.84096	+2	101.68
	ENQDIGQQNQEDKEQLIDLQNR	2654.25317	2654.25228	+3	100.32
	NIQHEQQIQEQQDK	1764.83907	1764.83885	+2;+3	99.35
	SYGSIPSQDNEEIK	1565.7209	1565.72046	+2	86.13
	DSATNYIWGLLDK	1494.73544	1494.73538	+2	82.06
	LQSAHQQLQEQSPAIYQSMK + Oxidation (M)	2330.13246	2330.13077	+2;+3	80.24
	LYEEIHNSNLNK	1472.72591	1472.72644	+2;+3	76.95
	DSLGATITGLGGVSSTAK	1633.8523	1633.85062	+2	76.8
	FNSDQQYIDK	1256.56732	1256.56849	+1;+2	76.12
	QQNGNGSPAVNSHK	1436.67564	1436.67384	+2;+3	75.39
	LQNEMDQLELLLEENEEEQFSNK + Oxidation (M)	2837.29123	2837.29271	+3	75.36
	TFNLIAGGK	919.51271	919.51242	+2	70.19
	VGGQITNGR	900.47774	900.47768	+2	68.98
	RANQQELINYELNLQEDQEQYELLLDQLYDEQQQQPQK	4734.26845	4734.26805	+4	67.35
	NLDDEVIR	972.48761	972.48725	+2	64.89
	AVQEAEEIER	1172.56729	1172.56773	+2	64.38
	NQQLLEQEQNQK	1498.73755	1498.73655	+2	62.53
	SYGSIPSQDNEEIKK	1693.81586	1693.81579	+2;+3	61.96
	TTNEAIIFSSK	1209.6241	1209.62354	+2	61.77
	EQLIDLQNR	1127.59346	1127.59408	+2	59.54
	QENQDENLVQEK	1472.67429	1472.67585	+2	56.14
	QQLQEQQINSPEDIQYQLNHLNQPFQDDYHNDQTEELK	4667.14363	4667.14328	+4	51.46
	TGGSSSAGTVGNVISDSYTSIGK	2144.02335	2144.02834	+2	47.65
	SEDLKNLDDEVIR	1544.76819	1544.76798	+3	46.17
XP_635235.1	hypothetical protein DDB_G0291247		13644.0	16
	VVVNDLGGSHTGQGSSSK	1727.84387	1727.84305	+2;+3	171.75
	ALAATPSGSVVVDGYNASK	1805.91594	1805.91648	+2	126.31
	MALVGLSNTLAQEGK + Oxidation (M)	1546.80248	1546.80144	+2	110.22
	IVQTAMDSFGGVDILINNAGILR + Oxidation (M)	2432.27335	2432.2735	+2;+3	105.63
	AAGGTAVANYDSVEDGEK	1752.78023	1752.77994	+2	102.07
	MALVGLSNTLAQEGK	1530.80756	1530.80629	+2;+3	92.43
	MTDGDWDLVYR + Oxidation (M)	1385.59218	1385.59186	+2	80.83
	GTNTQAWALDLK	1316.67245	1316.67283	+2	79.64
	ISGNMGLATK + Oxidation (M)	1006.51172	1006.51175	+2	76.67
	VVIVTGAGGGIGK	1126.67104	1126.67032	+2	75.65
	VYALEFAK	939.50655	939.50713	+1;+2	69.75
	IFTTIQGNIGAK	1261.70303	1261.70093	+2	64.93
	LGALMQGSK	903.48477	903.48516	+2	58.75
	MTDGDWDLVYR	1369.59726	1369.5965	+2	56.87
	LNAQSAFTK	978.51343	978.5135	+2	55.21
	INGIYLINIK	1159.69646	1159.69603	+2	50.95
XP_629034.1	hypothetical protein DDB_G0293718		4924.0	3
	ANIAIGDGTSAIIQQLIDGK	1997.0793	1997.08008	+2;+3	170.08
	NETIDHSR	970.44681	970.4465	+2	61.97
	ESIHSLIGR	1010.55087	1010.55053	+2;+3	56.42
XP_629948.1	hypothetical protein DDB_G0291818		11478.0	28
	EIVPSLSENDVVDILEEIDR	2283.14816	2283.14913	+2;+3	169.49
	IDDIDENDELNNNAGETR	2045.87735	2045.87714	+2	139.87
	ASTLTENNIQDISK	1532.76819	1532.76873	+2	123.74
	IISMVDNVQEVSQQENSQGYLLR + Oxidation (M)	2665.30173	2665.30329	+2;+3	112.1
	IISMVDNVQEVSQQENSQGYLLR	2649.30681	2649.30689	+2;+3	108.83
	NVMEILDIQNAPNR	1625.8195	1625.81844	+2;+3	106.92
	TASDTNIDPIILNR	1541.80492	1541.80438	+2	106.28
	NIENNLAAELIPDIGEK	1851.95775	1851.95797	+2;+3	99.62
	NNNNNLELVGLNENEK	1826.87581	1826.87648	+2	99.57
	IIQENTNIDQGDETK	1716.81661	1716.81474	+2	91.67
	QHQFEIDQDQVR	1541.72228	1541.71882	+2;+3	85.07
	FQQMVNYFQSFDEIIK	2035.97134	2035.97062	+2;+3	83.01
	LQTNVDNIDNNENIDNTDNINNDNVVAK	3141.44463	3141.44555	+2;+3	81.09
	YPTWINEEYIK	1454.70815	1454.70823	+2	80.98
	QASSNIQYIAHR	1386.70038	1386.7003	+2	79.76
	EQDITSLLNYIFNVKPK	2021.08331	2021.08419	+2;+3	78.48
	IINDIVSISNR	1242.69318	1242.69318	+2	76.63
	IIQENTNIDQGDETKR	1872.91771	1872.91857	+3	67.89
	YVSHPDVSYWSNDNVEK	2037.90683	2037.90808	+2;+3	67.79
	QVENKPDVEYEFHQISLEDNLK	2673.29219	2673.28937	+3	65.04
	TENVEEISNVVR	1387.69431	1387.69426	+2	62.61
	NREQDITSLLNYIFNVKPK	2291.22734	2291.22556	+3;+4	62.29
	IENENPEVSFIR	1445.71503	1445.71543	+2	61.86
	NVMEILDIQNAPNR + Oxidation (M)	1641.81442	1641.81151	+2	61.68
	ASELFNPR	932.47156	932.47141	+2	59.87
	AFFNLFHIR	1163.62399	1163.624	+2;+3	55.77
	EIVPSLSENDVVDILEEIDRVADQLGYK	3157.60303	3157.61736	+3	55.5
	KIENENPEVSFIR	1573.80998	1573.80835	+2	51.57
XP_643357.1	protein disulfide isomerase		36499.0	18
	VEQLDTIATEFIAAAAEVR	2046.06331	2046.06419	+2;+3	169.2
	APSNVVDLSPSNFDSVVLDK	2102.05318	2102.05517	+2;+3	132.78
	LAPDFEILADTFAPVSNK	1946.99893	1946.99989	+2;+3	126.4
	LMPDYEILGNTYANEK + Oxidation (M)	1885.87674	1885.87589	+2	125.72
	LMPDYEILGNTYANEK	1869.88182	1869.8806	+2	116.18
	KAPSNVVDLSPSNFDSVVLDK	2230.14813	2230.1473	+2;+3	109.17
	AQTVVDSLPEELR	1455.75691	1455.75761	+2	103.66
	VEQLDTIATEFIAAAAEVRK	2174.15826	2174.1593	+3	88.35
	YDVSGYPTLK	1141.56554	1141.56656	+2	88.26
	DLDTFINYINK	1354.67687	1354.67758	+2	84.61
	SVDELLTYINNHAK	1615.82056	1615.8207	+2;+3	83.6
	SIDFVTTEIAR	1250.65066	1250.65101	+2	79.09
	LVSGSMSGK	864.4375	864.43757	+2	71.78
	LNILESFK	962.54366	962.54373	+2	68.55
	YGVTGFPTLK	1081.58081	1081.5804	+2	51.81
	KLAPDFEILADTFAPVSNK	2075.09389	2075.0952	+3	50.6
	TEGSYYVK	945.44435	945.4449	+2	47.54
	VDCDQADNK	1052.39029	1052.39052	+2	39.77
AAB86685.1	protein disulfide isomerase		36314.0	17
	VEQLDTIATEFIAAAAEVR	2046.06331	2046.06419	+2;+3	169.2
	APSNVVDLSPSNFDSVVLDK	2102.05318	2102.05517	+2;+3	132.78
	LAPDFEILADTFAPVSNK	1946.99893	1946.99989	+2;+3	126.4
	LMPDYEILGNTYANEK + Oxidation (M)	1885.87674	1885.87589	+2	125.72
	LMPDYEILGNTYANEK	1869.88182	1869.8806	+2	116.18
	KAPSNVVDLSPSNFDSVVLDK	2230.14813	2230.1473	+2;+3	109.17
	AQTVVDSLPEELR	1455.75691	1455.75761	+2	103.66
	VEQLDTIATEFIAAAAEVRK	2174.15826	2174.1593	+3	88.35
	YDVSGYPTLK	1141.56554	1141.56656	+2	88.26
	DLDTFINYINK	1354.67687	1354.67758	+2	84.61
	SVDELLTYINNHAK	1615.82056	1615.8207	+2;+3	83.6
	SIDFVTTEIAR	1250.65066	1250.65101	+2	79.09
	LVSGSMSGK	864.4375	864.43757	+2	71.78
	LNILESFK	962.54366	962.54373	+2	68.55
	YGVTGFPTLK	1081.58081	1081.5804	+2	51.81
	KLAPDFEILADTFAPVSNK	2075.09389	2075.0952	+3	50.6
	VDCDQADNK	1052.39029	1052.39052	+2	39.77
XP_644129.1	hypothetical protein DDB_G0274661		5902.0	4
	AAPLQSSLAAVSGIASLLTFGSIAK	2372.33148	2372.32873	+2;+3	168.38
	STLPTEFAVNEWR	1548.75725	1548.75753	+2	90.72
	ELDTFADDTR	1181.52005	1181.52056	+2	69.34
	QLLAQWGELHSVR	1535.82085	1535.82159	+2;+3	66.56
XP_635368.1	major vault protein		14939.0	27
	SPLNLFDTANGLIADAQR	1914.97992	1914.97928	+2;+3	167.8
	FSQDPFPLYPGEVVIAQPVPLQVIQTNSALR	3422.82384	3422.82765	+3	110.02
	ESGAYLPGVSEEIVGFIQALVLTDR	2662.38539	2662.38496	+2;+3	106.89
	VVFGPELVMLEPDEEFTVLSLSGK	2634.35027	2634.34903	+2;+3	106.48
	IPLDVNEGIYVR	1386.7507	1386.75159	+2	101.31
	SLALFLGPDFMTDLITVETADHAR	2632.32069	2632.31966	+3	99.49
	VEVGPQTFTR	1132.58769	1132.58806	+2	92.36
	LVQLQAQSAAVESTGQAVAEAR	2226.1604	2226.15901	+2	90.3
	AAVAASTFDNFHK	1377.66771	1377.66764	+2;+3	89.15
	TTVSHIAGDEWLFEGPGTYYPR	2495.17575	2495.17578	+3	87.61
	GIQNVNVLSEDEALLLSAK	2012.07895	2012.07836	+2;+3	85.37
	VEVQVVEPVR	1152.65028	1152.65066	+2	84.13
	DQNEEHNESDRDSTK	1802.7303	1802.73015	+2;+3	79.56
	SFTDSFGK	887.40251	887.40178	+1	78.16
	ESATIETTK	978.48694	978.48663	+2	77.27
	VVFGPELVMLEPDEEFTVLSLSGK + Oxidation (M)	2650.34518	2650.34662	+2;+3	73.18
	FENYVEALGSDTIK	1584.76714	1584.766	+2;+3	71.33
	AIEIEALSEIENLK	1570.84534	1570.84661	+2;+3	69.89
	SIAQAPEETK	1072.54002	1072.54126	+2	65.79
	IAYQLLATR	1047.60765	1047.60971	+2	63.54
	QVGEEWLVR	1114.5771	1114.57759	+2	62.02
	LLAGLGLK	783.52181	783.52176	+2	59.53
	TFFLMPGESLVK	1367.71591	1367.71643	+2	57.13
	AGEEWIITQK	1173.60297	1173.603	+2	54.93
	SLALFLGPDFMTDLITVETADHAR + Oxidation (M)	2648.31561	2648.31709	+3	49.01
	SFMITDGK	897.42661	897.42804	+1	44.9
	QYCIVENPIDPK	1463.67885	1463.68017	+2	43.22
XP_646205.2	hypothetical protein DDB_G0269702		1883.0	4
	FQAGASPDEDNDVNGETSFSR	2241.94105	2241.94028	+2;+3	166.94
	LNVTNIGSTTLK	1259.70851	1259.70848	+2	71.67
	NYGGIPTWAWPR	1416.69386	1416.6938	+2	70.27
	AGPWTLEPGK	1054.54474	1054.54387	+2	68.95
XP_635183.1	hypothetical protein DDB_G0291392		5434.0	14
	SLTDQQNDQALYVDQVSTVFGNQQR	2853.35295	2853.35277	+2;+3	165.62
	FDTSSGTVNTISIDQTNGNLR	2239.07169	2239.0729	+2;+3	155.22
	NLQNGASGWFQFK	1495.72081	1495.72107	+2	97.94
	MVSLTNPNTVVTMSENPNTALQVGVGANGK + Oxidation (M)	3058.50635	3058.50855	+3	95.38
	MVSLTNPNTVVTMSENPNTALQVGVGANGK + 2 Oxidation (M)	3074.50127	3074.50015	+3	92.85
	MVSLTNPNTVVTMSENPNTALQVGVGANGK	3042.51143	3042.50959	+2;+3	88.74
	FSPALPSANYQPK	1418.71939	1418.71977	+2	83.96
	RELQAGAYTSNGGTVDPSTWSFYQILPDNTK	3415.63207	3415.62638	+3	81.69
	NDGTVVTITGDQDNMYLQWGK + Oxidation (M)	2370.07982	2370.08093	+2	71.76
	ELQAGAYTSNGGTVDPSTWSFYQILPDNTK	3259.53096	3259.53054	+2;+3	65.92
	MVSLTNPNTVVTMSENPNTALQVGVGANGK + Oxidation (M)	3058.50635	3058.50658	+2;+3	65.29
	NDGTVVTITGDQDNMYLQWGK	2354.0849	2354.0817	+2	63.56
	TTTPSDVK	847.42873	847.42934	+2	60.68
	TTTPSDVKR	1003.52983	1003.52936	+2;+3	53.29
XP_637866.1	cytochrome bd ubiquinol oxidase, 14 kDa subunit		24694.0	12		OXPHOS
	MGLYFADLYNNTEANQEVYR + Oxidation (M)	2426.08484	2426.0847	+2;+3	165.07
	MGLYFADLYNNTEANQEVYR	2410.08992	2410.08922	+2;+3	137.26
	LPFDVLVQR	1085.62334	1085.62386	+2	96.02
	RLPFDVLVQR	1241.72444	1241.72407	+2;+3	90.88
	VAIDLSLK	857.5222	857.52221	+2	79.88
	LLPQSFVSSLQK	1345.76054	1345.76086	+2	76.88
	QLLPESEWSDNQK	1572.74197	1572.74173	+2	68.21
	DFEFTEMIEK	1287.56929	1287.56958	+2	68.17
	VAIDLSLKK	985.61716	985.61684	+3	59.56
	KQLLPESEWSDNQK	1700.83693	1700.83597	+2	58.41
	DFEFTEMIEK + Oxidation (M)	1303.56421	1303.56428	+2	53.48
	SSWVEYR	925.42937	925.42945	+2	47.24
XP_636030.1;XP_636088.1	hypothetical protein DDB_G0289811;hypothetical protein DDB_G0289663	;	212855.0	34
	DLYGNVVLSGGTTMFPGIADR	2182.07288	2182.07228	+2;+3	164.36
	SYELPDGQVITIGNER	1789.88463	1789.88445	+2;+3	137.0
	DLYGNVVLSGGTTMFPGIADR + Oxidation (M)	2198.0678	2198.06772	+2;+3	136.65
	KDLYGNVVLSGGTTMFPGIADR	2310.16783	2310.16719	+2;+3	133.0
	EEYDESGPSIVHR	1516.67938	1516.67949	+2;+3	129.18
	LAYVALDFEAEMQTAASSSALEK	2444.17806	2444.17768	+2;+3	128.53
	KDLYGNVVLSGGTTMFPGIADR + Oxidation (M)	2326.16275	2326.16381	+2;+3	125.28
	MTQIMFETFNTPAMYVAIQAVLSLYASGR	3252.60213	3252.60615	+3	115.31
	AGFAGDDAPR	975.44101	975.44156	+2	111.83
	VAPEEHPVLLTEAPLNPK	1953.0571	1953.05738	+2;+3	111.59
	TTGIVMDSGDGVSHTVPIYEGYALPHAILR	3168.5914	3168.59249	+2;+3;+4	108.88
	MTQIMFETFNTPAMYVAIQAVLSLYASGR + 2 Oxidation (M)	3284.59197	3284.58274	+3	107.81
	LAYVALDFEAEMQTAASSSALEK + Oxidation (M)	2460.17297	2460.17183	+2;+3	103.67
	TTGIVMDSGDGVSHTVPIYEGYALPHAILR + Oxidation (M)	3184.58632	3184.58521	+3;+4	102.44
	MTQIMFETFNTPAMYVAIQAVLSLYASGR + Oxidation (M)	3268.59705	3268.59296	+3	102.06
	MTQIMFETFNTPAMYVAIQAVLSLYASGR + Oxidation (M)	3268.59705	3268.59296	+3	102.06
	HTGVMVGMGQK	1143.5529	1143.55264	+2;+3	97.03
	DSYVGDEAQSK	1197.51495	1197.51527	+2	89.71
	DSYVGDEAQSKR	1353.61606	1353.61641	+2	86.14
	CPEALFQPSFLGMESAGIHETTYNSIMK	3146.4221	3146.41974	+3	80.53
	ELTALAPSTMK	1160.61108	1160.61158	+2	79.63
	HTGVMVGMGQK + Oxidation (M)	1159.54782	1159.54759	+2;+3	79.41
	HTGVMVGMGQK + Oxidation (M)	1159.54782	1159.54769	+2;+3	76.7
	DLTDYMMK	1015.43544	1015.43597	+1;+2	73.85
	AVFPSIVGRPR	1197.69823	1197.69829	+2;+3	72.74
	GYSFTTTAER	1131.51965	1131.52016	+2	65.61
	IWHHTFYNELR	1514.74187	1514.74199	+2;+3	64.35
	IIAPPER	794.46501	794.46541	+2	61.94
	ELTALAPSTMK + Oxidation (M)	1176.606	1176.60578	+2	60.51
	HTGVMVGMGQK + 2 Oxidation (M)	1175.54274	1175.54195	+2;+3	60.08
	CPEALFQPSFLGMESAGIHETTYNSIMK + Oxidation (M)	3162.41702	3162.41774	+3	54.62
	DLTDYMMK + Oxidation (M)	1031.43036	1031.43111	+1;+2	52.36
	CDVDIR	765.31494	765.31484	+2	49.91
	DLTDYMMK + Oxidation (M)	1031.43036	1031.43089	+1;+2	48.93
XP_644428.1	heat shock protein		20441.0	22
	VADILLLDVAPLSMGLETAGGVMTTLIPR	2965.6232	2965.62557	+2;+3;+4	163.56
	VADILLLDVAPLSMGLETAGGVMTTLIPR + Oxidation (M)	2981.61812	2981.61349	+3	139.74
	SINPDEAVAYGAAVQAAILSNEGGAK	2515.2554	2515.25553	+2;+3	130.38
	TINNAVITVPAYFNDSQR	2022.01704	2022.01839	+2;+3	116.08
	VYGQQGGENPGNFSGAK	1708.78052	1708.7785	+2	114.14
	TTPSYVAFNETER	1513.70488	1513.70439	+2	108.13
	VADILLLDVAPLSMGLETAGGVMTTLIPR + 2 Oxidation (M)	2997.61304	2997.61504	+3	104.26
	IINEPTAAAIAYGLEK	1672.90353	1672.90248	+2;+3	101.22
	NQVAMNPTNTIFDAK + Oxidation (M)	1678.79846	1678.79838	+2	101.05
	NQVAMNPTNTIFDAK	1662.80354	1662.80185	+2	99.36
	ATAGDTHLGGEDFDNR	1674.7234	1674.72244	+2;+3	94.93
	FEELCADLFR	1287.56276	1287.56316	+2	88.22
	VEIIANDQGNR	1227.62074	1227.62074	+2	86.52
	FSDPVIQSDMK	1265.59619	1265.59453	+2	66.38
	ETAEAYLGK	980.48145	980.48085	+2	63.47
	SDEAINWLHANDSATK	1770.81726	1770.81981	+2;+3	63.27
	FELTNIPPAPR	1253.6768	1253.67668	+2	62.08
	FSDPVIQSDMK + Oxidation (M)	1281.59111	1281.59118	+2	61.89
	DLEAVCSPIISK	1319.64648	1319.64739	+2	61.32
	TFSPEEVSSMVLLK	1565.80109	1565.80288	+2	56.0
	LENYAYTVR	1127.5611	1127.56111	+2	55.5
	VQQLLQDHFNGK	1425.73647	1425.73764	+2	54.23
AAB81865.1	heat-shock cognate protein 70		16557.0	11
	VADILLLDVAPLSMGLETAGGVMTTLIPR	2965.6232	2965.62557	+2;+3;+4	163.56
	SINPDEAVAYGAAVQAAILSNEGGAK	2515.2554	2515.25553	+2;+3	130.38
	TINNAVITVPAYFNDSQR	2022.01704	2022.01839	+2;+3	116.08
	TTPSYVAFNETER	1513.70488	1513.70439	+2	108.13
	VADILLLDVAPLSMGLETAGGVMTTLIPR + 2 Oxidation (M)	2997.61304	2997.61504	+3	104.26
	IINEPTAAAIAYGLEK	1672.90353	1672.90248	+2;+3	101.22
	NQVAMNPTNTIFDAK	1662.80354	1662.80185	+2	99.36
	FEELCADLFR	1287.56276	1287.56316	+2	88.22
	VEIIANDQGNR	1227.62074	1227.62074	+2	86.52
	FSDPVIQSDMK	1265.59619	1265.59453	+2	66.38
	ETAEAYLGK	980.48145	980.48085	+2	63.47
XP_646617.1	heat shock protein		29481.0	34
	VADLLLLDVAPLSMGLETAGGVMTTLIPR	2965.6232	2965.62557	+2;+3;+4	163.56
	VADLLLLDVAPLSMGLETAGGVMTTLIPR + Oxidation (M)	2981.61812	2981.61349	+3	139.74
	SINPDEAVAYGAAVQAAILSNEGGAK	2515.2554	2515.25553	+2;+3	130.38
	TINNAVITVPAYFNDSQR	2022.01704	2022.01839	+2;+3	116.08
	NQVAMNPTNTVFDAK + Oxidation (M)	1664.78282	1664.78195	+2	113.31
	NQVAMNPTNTVFDAK	1648.7879	1648.78761	+2	112.23
	VADLLLLDVAPLSMGLETAGGVMTTLIPR + 2 Oxidation (M)	2997.61304	2997.61504	+3	104.26
	TTPSYVAFTDTER	1486.694	1486.6936	+2	103.1
	IINEPTAAAIAYGLEK	1672.90353	1672.90248	+2;+3	101.22
	ATAGDTHLGGEDFDNR	1674.7234	1674.72244	+2;+3	94.93
	LYQEGGMPQGGGMPGGMSNDSPK + Oxidation (M)	2309.97151	2309.97007	+2	88.66
	FEELCADLFR	1287.56276	1287.56316	+2	88.22
	VFSPEEISSMVLLK	1577.83746	1577.8376	+2;+3	87.86
	ALEAVVNPIMSK	1270.69548	1270.69649	+2	87.07
	VEIIANDQGNR	1227.62074	1227.62074	+2	86.52
	VFSPEEISSMVLLK + Oxidation (M)	1593.83238	1593.83181	+2	82.4
	TQTFSTYSDNQPGVLIQVYEGER	2631.24529	2631.24557	+2;+3	81.84
	VQQLLQEFFNGK	1449.76161	1449.76293	+2	75.36
	WLESNQTAEK	1204.57239	1204.57256	+2	74.48
	LYQEGGMPQGGGMPGGMSNDSPK	2293.97659	2293.97715	+2	73.48
	STIESETESVLK	1321.66127	1321.66225	+2	71.7
	LENYAFTVK	1083.56004	1083.56022	+2	70.55
	LVSHFVDEFK	1219.62373	1219.62307	+2;+3	67.23
	LYQEGGMPQGGGMPGGMSNDSPK + Oxidation (M)	2309.97151	2309.97327	+2	65.71
	ETAEAYLGK	980.48145	980.48085	+2	63.47
	LYQEGGMPQGGGMPGGMSNDSPK + Oxidation (M)	2309.97151	2309.9694	+2	61.9
	WLESNQTAEKDEYEDK	1983.86974	1983.87539	+2	56.61
	FELSGIPPAPR	1182.63969	1182.63887	+2	52.56
	FSDKEVQSDMK	1312.59691	1312.59575	+2	51.64
	ALEAVVNPIMSK + Oxidation (M)	1286.6904	1286.69234	+2	51.31
	SIHEIVLVGGSTR	1366.75687	1366.75946	+3	50.03
	MVADAEK	762.35817	762.35691	+2	48.02
	LYQEGGMPQGGGMPGGMSNDSPK + 2 Oxidation (M)	2325.96643	2325.96708	+2	46.87
	LYQEGGMPQGGGMPGGMSNDSPK + 2 Oxidation (M)	2325.96643	2325.96508	+2	45.38
XP_646620.1;XP_646621.1	galactose-binding domain-containing protein;galactose-binding domain-containing protein	;	9453.0	8
	NISPGADTVLNSTTNTGAR	1887.92864	1887.92886	+2;+3	162.72
	EILVDVLFPVEFK	1546.86469	1546.86482	+2	96.8
	NTVTTHFFDTPIR	1547.77327	1547.77427	+2;+3	84.67
	VDVQAINVTTK	1186.65576	1186.65644	+2	84.0
	GDLDQWVTSFK	1294.61939	1294.61971	+2	80.93
	SIPLIAITLGHIDTTSADATGTNVYQQTR	3056.57785	3056.57984	+3	73.89
	NGSSIAANSDR	1090.50029	1090.4999	+2	64.52
	YTLDGVNWK	1094.53966	1094.53967	+1;+2	55.93
XP_636906.1	2-oxoglutarate dehydrogenase, E1 subunit		48846.0	45		Krebs cycle
	GTGFDWATAEALAFGSLLLDGNHVR	2617.29251	2617.29236	+2;+3;+4	162.46
	LQLENFLSNALTGQVGSK	1918.01598	1918.01722	+2;+3	148.13
	GVPAGEAFMSPPTLGSSVATK + Oxidation (M)	2018.99831	2018.99952	+2;+3	139.34
	GVPAGEAFMSPPTLGSSVATK	2003.00339	2003.00386	+2;+3	138.87
	AMIDTATEDGVESIVLGMPHR + 2 Oxidation (M)	2273.06679	2273.06418	+3	128.84
	AMIDTATEDGVESIVLGMPHR + Oxidation (M)	2257.07187	2257.07119	+3	121.64
	AMIDTATEDGVESIVLGMPHR	2241.07695	2241.07562	+2;+3	121.5
	KPLPAIFNEFNGGVISIEGEYSATGDVK	2951.49164	2951.49185	+3	116.8
	LYPEAFPDQINKPEK	1787.90936	1787.90833	+2;+3	107.84
	LSWADQFEGFLGLK	1609.81404	1609.81304	+2	103.21
	VEQLHPFPFDLVAEQLQHYPNAK	2719.37582	2719.37596	+3;+4	100.89
	ELSESFLDGTSSTYVEDMFANWVK	2754.23708	2754.23753	+2;+3	100.86
	ATPSTYTSSGSPK	1282.60411	1282.60408	+1;+2	100.69
	FGLDGCESLIPGMK	1511.68224	1511.68204	+2	97.67
	VHLSLVANPSHLEAVNPLVEGK	2322.26956	2322.26913	+2;+3;+4	92.94
	VITQEQYLQMK	1379.71187	1379.71286	+2	90.7
	FETSQPVEIPDKEK	1645.8199	1645.81877	+2;+3	86.23
	SVHPSWASFFESSER	1751.79034	1751.79008	+2;+3	84.95
	VLYTEPSGFEVHSTIK	1805.91997	1805.91855	+2;+3	81.12
	HVPNAEDWLESR	1451.67932	1451.6793	+2	79.3
	GHALANLDPLGLEVK	1545.85147	1545.85241	+2;+3	78.64
	TIDIPVFHVNGDNVEAVVK	2065.08443	2065.08429	+2;+3	77.04
	KPLVIATPK	965.62734	965.6275	+2;+3	74.65
	LNVLANVVR	996.608	996.60805	+2	74.37
	ESNNIKDVAIIR	1370.75174	1370.75455	+2;+3	73.88
	TGIDQDLLQK	1129.5979	1129.59846	+2	69.13
	SPIELGNPGR	1038.54579	1038.5462	+2	68.66
	TDQTYAPLTK	1136.57135	1136.57181	+1;+2	68.46
	VITQEQYLQMK + Oxidation (M)	1395.70679	1395.70706	+2	67.91
	ELSESFLDGTSSTYVEDMFANWVKDPK	3094.41174	3094.41329	+3	66.99
	LSGQDVER	902.44576	902.4465	+2	64.55
	FETSQPVEIPDK	1388.68236	1388.68248	+2	63.46
	HGHNETDQPK	1161.5163	1161.51658	+2;+3	61.16
	ELSESFLDGTSSTYVEDMFANWVK + Oxidation (M)	2770.232	2770.23223	+2;+3	59.22
	EFSNDSFTR	1101.4727	1101.47324	+2	58.94
	LLLLVR	725.51633	725.516	+2	58.49
	YLQLCDSDPNK	1340.57405	1340.57372	+2	55.0
	HAVWHDQK	1019.49371	1019.49337	+2	54.94
	FTQPIMYDK	1141.54778	1141.54806	+2	54.37
	NIIHESYEK	1131.556	1131.55625	+2	50.2
	FGLDGCESLIPGMK + Oxidation (M)	1527.67716	1527.67557	+2	48.41
	QVSDSMR	821.37015	821.37007	+2	48.37
	FTQPIMYDK + Oxidation (M)	1157.54269	1157.54282	+2	46.31
	YHLGTSYDR	1110.50942	1110.50829	+2	45.6
	GRLNVLANVVR	1209.73058	1209.73078	+3	37.74
XP_629690.1	ATP synthase gamma chain		50825.0	19		OXPHOS
	VLGVVETADAFNTATEPIEDR	2246.10666	2246.10735	+2;+3	161.51
	GVAPIVADFPNQFLINGR	1927.03159	1927.03247	+2;+3	153.93
	DLSEFYLASSLWTGLYQNR	2262.09567	2262.09593	+2;+3	135.99
	KAEESGPYSVGPQK	1475.7256	1475.72477	+2;+3	123.04
	VPNYDSALVVYNK	1480.75618	1480.75644	+1;+2	117.76
	NGESISQALGLQYNR	1648.81686	1648.815	+2	116.19
	AEESGPYSVGPQK	1347.63065	1347.63125	+2	101.5
	QFIPGFNLLELNR	1559.84599	1559.84563	+2;+3	99.33
	ADYSFPEVLLFLNEIISK	2097.10338	2097.10412	+2;+3	92.93
	QEILVSTTGLK	1187.67615	1187.67654	+1;+2	89.82
	FYEYTTSEDR	1309.54625	1309.54696	+2	88.25
	MVAMDNASK + Oxidation (M)	981.42593	981.42556	+2	72.77
	MVAMDNASK + Oxidation (M)	981.42593	981.42529	+2	70.47
	NALSYSVDR	1023.49851	1023.49862	+2	66.68
	MVAMDNASK	965.43102	965.4313	+1;+2	65.94
	DKFYEYTTSEDR	1552.66815	1552.66866	+2	65.53
	ALLKDDAK	872.4967	872.49616	+2	60.08
	TLHMVASSK	972.50624	972.5061	+2;+3	56.13
	TLHMVASSK + Oxidation (M)	988.50116	988.50072	+2	51.68
XP_635649.1	hypothetical protein DDB_G0290557		8245.0	30
	YITEVTNINEISQVLEDSFAK	2412.20601	2412.20844	+2;+3	160.58
	VDNIPLVVIAINPIIGEQDFDKK	2549.41048	2549.4086	+3	107.47
	FAFSLSELQDIK	1396.72382	1396.72407	+2	97.5
	ITAGVGLPLALGYGIHR	1706.98317	1706.98318	+2;+3	96.57
	VDNIPLVVIAINPIIGEQDFDK	2421.31552	2421.3161	+2;+3	96.25
	VYSIMEFSQPASFSNK	1833.86072	1833.85861	+2	91.3
	YPSETTEISFHYPR	1725.79984	1725.79962	+2;+3	86.29
	DDIENIILDGR	1271.63573	1271.6358	+2	85.96
	VYSIMEFSQPASFSNK + Oxidation (M)	1849.85564	1849.85796	+2	84.84
	FGFDLVER	981.49199	981.49222	+2	83.21
	LAGDVFK	748.41194	748.41207	+2	72.12
	EYSDIINSGVNR	1365.65244	1365.65292	+2	71.96
	LPINIIVANNEK	1336.77141	1336.7721	+2	67.72
	LSIQLLGVPTFLNGFSK	1833.04002	1833.04157	+2	67.48
	NYNNAIVAAGGVFR	1464.74735	1464.74789	+2	66.38
	LEKPPVIVSDK	1223.71252	1223.71246	+2;+3	65.85
	VDNVNPFMLIR	1316.69109	1316.69126	+2	64.93
	NGGNVISR	815.42496	815.42467	+2	59.33
	WLYDLQEK	1093.54439	1093.54425	+1;+2	58.63
	SVESENSSSVLIEISQSLLLPEEETKEYLENFQK	3897.92583	3897.92379	+3	58.56
	VLNNHNIK	950.52974	950.52999	+2	57.37
	DIVNLQNQQPK	1295.68335	1295.68349	+2	55.39
	IPWGQLR	868.49191	868.49188	+2	55.03
	HACDPSAFLLHLGFIFPK	2058.02194	2058.0186	+3	50.95
	SINTHRPVLFNIWTDIPK	2150.16365	2150.16536	+3;+4	50.57
	QSGIGGGAM	776.34869	776.34849	+1	49.84
	HVENVMNHLVNAK	1503.76161	1503.76165	+3	48.95
	RLEKPPVIVSDK	1379.81363	1379.81347	+3	47.16
	IMNAYGGNGFIINK	1510.76021	1510.7612	+2	45.84
	HSIINPLGR	1005.57195	1005.57037	+2	44.81
XP_636815.1	apoptosis inducing factor		28174.0	29		Other known processes
	QNLLYEQESAYGNEILQFIR	2427.20698	2427.20862	+2;+3	160.47
	STTLEIDPINGGYVVNPELQAR	2385.21759	2385.21532	+2;+3	150.14
	IDQIFPESGVLSTLFPDYLSK	2368.22023	2368.22116	+2;+3	143.66
	TFETDHVVVAAGIIPNTNVVK	2223.18996	2223.19064	+2;+3	138.87
	DDNVVNTLNFSDWSGK	1809.81697	1809.81661	+2	110.67
	TFSVWEKPSSDETK	1639.77296	1639.77196	+2;+3	105.94
	ATGEMAGSNMSTK + Oxidation (M)	1299.54349	1299.54168	+2	97.5
	ILENDKEATILLISK	1698.9767	1698.97578	+2;+3	90.52
	DTPAPYTYQPFFWSDLTPGVGFEAVGNTSSK	3378.57213	3378.57376	+3	87.96
	DVVDNSENGR	1103.48433	1103.48407	+2	80.52
	MDEEYDIEQFK	1445.60204	1445.60138	+2	80.0
	ATGEMAGSNMSTK + Oxidation (M)	1299.54349	1299.54317	+2	77.1
	ATGEMAGSNMSTK	1283.54857	1283.54937	+2	76.0
	LTVTLNNGK	958.54474	958.54486	+2	69.97
	TDLYVAGDVASYYDFSLGVR	2210.05318	2210.05239	+2	69.08
	KQNLLYEQESAYGNEILQFIR	2555.30194	2555.30325	+3	67.84
	KMDEEYDIEQFK + Oxidation (M)	1589.69191	1589.68981	+2	67.33
	MDEEYDIEQFK + Oxidation (M)	1461.59695	1461.59637	+2	67.04
	SGVNVHTGTLIK	1224.68265	1224.68189	+2	63.87
	YATEEIIK	965.50693	965.50712	+2	61.68
	VIDLHIDEK	1080.58151	1080.58121	+2;+3	59.85
	YVIIGGGTAAYHAIDK	1647.86205	1647.861	+2	59.36
	LVLLNDGK	870.51746	870.51742	+2	56.92
	EYEVPYQRPPLTK	1618.83548	1618.83373	+2;+3	54.58
	EATILLISK	986.60117	986.60119	+2	53.44
	EPESTPSIDVK	1200.58739	1200.58767	+2	50.18
	TIEDLNQLQHAIDFDEHH	2174.00285	2174.00289	+3	49.25
	KMDEEYDIEQFK	1573.69699	1573.6976	+2	48.85
	LYEVVK	749.43233	749.43239	+2	44.39
XP_629576.1	colossin A		27187.0	105
	LVSTSNQVENNAFPNGR	1845.89693	1845.89652	+2	160.3
	LTQSNPNINIGLVPLNSIGSVSWLDK	2778.49158	2778.49191	+2;+3	139.62
	GQIEGPGTGEFYNDNFR	1899.83876	1899.83912	+2	134.06
	ATVPSNYLADSYSEVSPFK	2073.98949	2073.98961	+2	129.93
	LTESNPNINIGLVPLNSIGSVSWLDK	2779.47559	2779.4793	+2;+3	121.1
	VLETTTTDESGNYK	1556.7206	1556.72067	+2	120.36
	QVSQSEDSPFDSDIK	1680.74788	1680.74707	+2	119.42
	VLDTTTTDESGNYK	1542.70496	1542.70479	+2	118.41
	TDVNPGFVPTLDIGQYVWIDK	2376.2002	2376.19997	+2;+3	118.26
	QVSQSEDSPFDSDVK	1666.73224	1666.73073	+2	114.39
	INSPDVTASIASDK	1416.70963	1416.71034	+2	111.92
	QDAQSEDSPFDSDVK	1666.69585	1666.69428	+2	111.89
	YGNSIQSTASGPNGK	1479.69537	1479.69394	+2	111.86
	ATQPVPYQFVVTSDDSVVDSK	2281.11145	2281.11447	+2	111.5
	SITNANLGLIPLFNVGDK	1885.0309	1885.03104	+2;+3	110.85
	TDDSPGVEGIPLTLIDK	1768.90947	1768.9103	+2	109.83
	RQDNEFLSDVELSLIDPLGNVIETTK	2944.50293	2944.50169	+3	107.07
	QTDDSPPLSDITIR	1556.76822	1556.76699	+2	106.74
	VLDTTTTDESGSYK	1515.69406	1515.69315	+2	104.92
	VLDTTTTTDESGNYK	1643.75264	1643.75354	+2	103.29
	QVAQSEDSPFDSDVK	1650.73732	1650.73528	+2	103.11
	VVLSQSGHLVADTLTDSK	1868.98438	1868.98473	+2;+3	102.18
	VELLVSSDLSPALDILGKPISSQVTTANGK	3051.67033	3051.67475	+3	102.01
	VIQSTTSGPNGK	1187.61462	1187.61435	+2	101.4
	DGLYQSSTETPAEGVK	1680.78426	1680.78258	+2	100.58
	IADLVTDENGNYALK	1634.81514	1634.81543	+2	99.81
	SITNANLGLIPLYPIGDTVWLDPFNTGK	3028.59097	3028.59364	+2;+3	99.66
	EDNEFLPGVELSLQDSNGK	2089.98038	2089.98036	+2	96.86
	LIASTFTDLNGK	1278.68196	1278.68274	+2	94.37
	NGNGGAESYEPAVEGITVR	1918.90207	1918.9064	+2	94.29
	QVAQSEDSPFDLDVK	1676.78935	1676.78865	+2	93.71
	QVAQSEESPFDSDVK	1664.75296	1664.75204	+2	93.46
	LTDKDGNEITNTK	1447.71544	1447.71543	+2;+3	93.36
	VIQSTTSGPDGK	1188.59865	1188.59807	+2	92.87
	NDINFGLVPLYPVGDK	1759.91449	1759.91326	+2	92.15
	YIAGTTYSPILTGGMSR	1786.89237	1786.89143	+2	91.46
	SITNANLGLVPLFNVGDK	1871.01526	1871.01657	+2	90.57
	IADLVTDENGK	1173.58772	1173.58833	+2	89.77
	QLPDSPGISNIPLSLISQK	2006.10478	2006.10413	+2;+3	88.97
	TDDSPGVEGIELNLVDKDDK	2158.02774	2158.02817	+3	88.27
	VLQTTTTNESGNYK	1554.75256	1554.75276	+2	88.0
	TNQIISSVVTDSNGK	1561.79477	1561.79027	+2	86.75
	LTDKDGNEISNTK	1433.69978	1433.69784	+2	86.53
	VSGPLDNQNLGLSPFYEIGTIVWIDSNNNDKFEQPSDIGK	4420.14992	4420.14384	+4	86.1
	TGQIQSVETSK	1176.59863	1176.59951	+2	86.06
	TDDSPGVEGIELNLVDK	1799.87889	1799.87961	+2	84.24
	VVQSVSTDSK	1048.54007	1048.53973	+2	84.08
	IPVYIYYADSK	1330.68088	1330.68074	+2	82.39
	TDVNPGFVSTLDIGQYVWIDK	2366.17946	2366.17774	+2	79.19
	TTPIFTMPGPDVVTVSSVSR + Oxidation (M)	2106.06676	2106.0691	+2	78.94
	QSTDSLGLFK	1094.56079	1094.56018	+2	76.15
	LTDKDGNEITK	1232.62483	1232.62491	+2;+3	75.87
	VELYDAISSTR	1252.62991	1252.62999	+2	74.74
	YFFDNLPEGAYVVK	1660.81371	1660.81254	+2	74.62
	IDPTVNAGVYK	1175.61864	1175.62001	+2	74.5
	TTPIFTMPGPDVVTVSSVSR	2090.07184	2090.07651	+2	74.38
	QVSQSEDSPFDLDVK	1692.78427	1692.78318	+2	73.46
	VSGPLDNQNLGLSPFYEIGTIVWIDSNNNDK	3418.66811	3418.67032	+3	72.66
	ANVGINTPYVALGVR	1542.85182	1542.8521	+2	72.37
	SITNANLGLVPLYNLGDSVWLDPFNTGK	3017.54984	3017.55551	+3	71.31
	VWLDPFNTGK	1175.59752	1175.59728	+1;+2	71.24
	AVSNSQGYYYIDNVR	1747.81654	1747.81388	+2	71.14
	INSPDVTASIASDKVPTYYINR	2423.23323	2423.2315	+3	71.06
	KEDNEFLPGVELSLQDPSGK	2201.08518	2201.08612	+2;+3	70.68
	VSGNILAATR	1000.56653	1000.56688	+2	69.84
	YIAGTTYSPILTGGMSR + Oxidation (M)	1802.88728	1802.88913	+2	69.39
	QDNEFLSDVELSLIDPLGNVIETTK	2788.40183	2788.4036	+3	69.26
	SITNANLGLIPLYNIGSDAWLDNLNNGVR	3126.60977	3126.61394	+3	68.7
	FVFLDINNNGK	1279.65608	1279.65706	+2	67.99
	EFYPTLLTPTTFNR	1698.86173	1698.86129	+2	67.24
	VNDNTVVPNTNPSIK	1610.8264	1610.82662	+2	66.92
	QLKPSPITDQSK	1340.72997	1340.73094	+2	66.77
	FEQPSDIGK	1019.49237	1019.49291	+2	65.62
	QVVQSEDSPFDSDVK	1678.76863	1678.7694	+2	64.93
	YCLTFTGPQPIDR	1555.71632	1555.71352	+2	63.73
	TAFGGIVINPYTR	1407.75105	1407.74876	+2	61.42
	IGTIVWIDSNNNNVYDKPVDVGK	2559.29692	2559.29223	+3	60.58
	TDDSPGVEGIELNLVDKDGK	2100.02226	2100.0234	+2;+3	60.17
	GFNTYIILEPNQMISK	1866.95494	1866.95784	+2	58.92
	FEQPSDIKK	1090.56586	1090.56648	+2	55.07
	TSSQSLADSNGWIR	1520.72192	1520.72308	+2	54.58
	YQFNDIQPGSYCVR	1734.74941	1734.74949	+2	53.88
	DSVVDQTTGK	1048.50369	1048.50272	+2	53.28
	DANSDGLYLLANQDLPLPGVVVQLFK	2798.48544	2798.49004	+3	52.1
	YCFDLDDK	1063.39906	1063.40019	+2	51.32
	EDNEFLPGVELSLQDPSGK	2072.99022	2072.99018	+2	51.3
	SLAVVGLQTR	1042.6135	1042.61364	+2	51.11
	IWIDPFNTGK	1189.61316	1189.61255	+2	51.04
	DGNEITNTK	990.46179	990.46213	+2	50.84
	SGQSAIPLATTTTDSLGK	1746.89996	1746.89735	+2	48.86
	SIPTDDIGK	944.48148	944.48351	+2	48.71
	SADSPFDAAGK	1064.47745	1064.47738	+2	47.39
	FEQPSDIK	962.4709	962.47096	+2	46.53
	YCFDLVDK	1047.44054	1047.44046	+2	46.45
	YDISGQFGTAK	1185.56661	1185.56641	+2	45.26
	FDNLLPGDYCIVATTPIGSIPVTSSPDNLFVNNK	3666.79498	3666.79543	+3	44.92
	FGTDYGPGR	968.43521	968.43371	+2	44.63
	NDANLGLVPLYCVGK	1620.80037	1620.80089	+2	44.02
	TDINGNYMFYPLLMGK	1875.88991	1875.89072	+2	43.95
	TDANIGYTTK	1082.5244	1082.52761	+2	43.57
	DQVPGSYCVQMIIPDHYK	2137.9635	2137.96429	+3	43.32
	ATISNILILDPMIASSR	1813.99713	1813.99857	+2	42.95
	FDNLLPGDYCIVGTTPIGSIPVTGSPDNLFVNNK	3622.76878	3622.75919	+3	42.93
	YQFEDVPPGDYCVEADIPK	2229.95985	2229.95807	+2	42.61
	YCFDLLDK	1061.45618	1061.45703	+2	40.53
XP_637351.1	vacuolar H+-ATPase A subunit		28780.0	42
	EILQMEEDLSEIVQLVGQDSLGESEK	2917.41138	2917.40819	+2;+3;+4	160.15
	LAEMPADSGYPAYLGAR + Oxidation (M)	1796.8403	1796.83964	+2	140.27
	FQDPTDGEQTLTAHFSTLNEDIITAFR	3066.45708	3066.45827	+3	133.69
	LAEMPADSGYPAYLGAR	1780.84538	1780.84531	+2	132.87
	AKEILQMEEDLSEIVQLVGQDSLGESEK	3116.54344	3116.54387	+3	117.72
	EILQMEEDLSEIVQLVGQDSLGESEK + Oxidation (M)	2933.4063	2933.40758	+2;+3	116.43
	VGDNVSGGDIFGQVVENNLIIHK	2423.24451	2423.24341	+2;+3	102.95
	IIRDDFLQQNGFSPYDK	2055.00615	2055.00782	+2	101.31
	TCLVANTSNMPVAAR	1592.74728	1592.75035	+2	88.87
	DDFLQQNGFSPYDK	1672.73692	1672.73079	+2	87.12
	DMGLNVAMMADSTSR + 3 Oxidation (M)	1645.67459	1645.67241	+2	83.93
	YMQALDTHYDQMDPEFVPLR	2468.11406	2468.11255	+2;+3	82.01
	QLTMVHNWPVR	1379.71323	1379.71185	+2	78.94
	AVESSTADNK	1020.47235	1020.47335	+2	77.94
	IGSVTIVGAVSPPGGDFADPVTAATLGIVQVFWGLDK	3653.93457	3653.93746	+3	77.77
	GNEMAEVLMEFPELHTK	1973.92265	1973.92175	+2;+3	77.49
	EMGTIVEIAPAGEYTLDHALLTIEFDGK + Oxidation (M)	3048.50015	3048.50483	+3	77.42
	TVISQSLSK	961.5444	961.54476	+2	76.85
	GNEMAEVLMEFPELHTK + Oxidation (M)	1989.91757	1989.91705	+2;+3	74.93
	DMGLNVAMMADSTSR + Oxidation (M)	1613.68475	1613.68283	+2	70.58
	YMQALDTHYDQMDPEFVPLR + Oxidation (M)	2484.10898	2484.10787	+2;+3	70.04
	TCLVANTSNMPVAAR + Oxidation (M)	1608.7422	1608.74131	+2	69.05
	DMGLNVAMMADSTSR + 2 Oxidation (M)	1629.67967	1629.68066	+2	68.86
	YMQALDTHYDQMDPEFVPLR + 2 Oxidation (M)	2500.1039	2500.10057	+3	68.52
	VGDKEEPIMQR	1300.64452	1300.64331	+2	68.01
	DMGLNVAMMADSTSR + 2 Oxidation (M)	1629.67967	1629.67823	+2	65.86
	YMQALDTHYDQMDPEFVPLR + Oxidation (M)	2484.10898	2484.10362	+3	65.72
	GINTPSLNR	970.51958	970.51951	+2	63.31
	EMGTIVEIAPAGEYTLDHALLTIEFDGK	3032.50523	3032.50447	+3	62.5
	VGHNQLVGEIIR	1333.74663	1333.74691	+2;+3	61.08
	DMGLNVAMMADSTSR + Oxidation (M)	1613.68475	1613.6838	+2	60.14
	LASFYER	884.43919	884.439	+2	60.14
	NMMTFYNLAQK + 2 Oxidation (M)	1391.62134	1391.62032	+2	59.31
	NMMTFYNLAQK	1359.6315	1359.63075	+2	58.36
	GNEMAEVLMEFPELHTK + 2 Oxidation (M)	2005.91249	2005.91216	+3	55.45
	HFPSINWLISFSK	1574.82454	1574.82741	+3	54.75
	EASIYTGITLAEYFR	1732.86717	1732.86602	+2	53.72
	EEPIMQR	901.43272	901.43273	+2	53.55
	THKPLTVELGPGIMNNIFDGIQRPLNAIAEITK	3599.94974	3599.96407	+5	52.05
	LPCNYPLLTGQR	1419.70026	1419.69983	+2	44.91
	GIYIPR	717.41734	717.417	+2	44.36
	GNEMAEVLMEFPELHTK + Oxidation (M)	1989.91757	1989.91716	+3	42.89
XP_636216.1	dolichyl-diphosphooligosaccharide-protein glycotransferase		8708.0	20
	FQSSDNSFVADLSNENLK	2013.92795	2013.92962	+2	159.87
	TVSIIDPLLIQAVNSMVSLMDEDGTFK	2935.49225	2935.49566	+2;+3	142.23
	IASEAQPYQAQQVGIR	1757.90602	1757.90591	+2	110.7
	EAVVPATYSADAYSYTFTNK	2197.02152	2197.02283	+2	95.97
	SMSYYSNLSSSNIK	1579.71878	1579.7171	+2	95.18
	SIYSPSGLNDIR	1320.66736	1320.66796	+2	94.3
	SVSTDDEGNLQNTAAAYFALAR	2313.0873	2313.08951	+2	93.72
	SMSYYSNLSSSNIK + Oxidation (M)	1595.7137	1595.71097	+2	91.31
	NLALLMIPLVFFGHK	1711.98474	1711.98192	+3	80.31
	LPLIEIPSNNIAR	1448.83507	1448.83456	+2	79.08
	VTDIFDQPIEASIVINK	1901.01459	1901.01714	+2	79.07
	IGETNIEATK	1074.55568	1074.55573	+2	76.62
	TTNEVQFGQK	1150.56186	1150.562	+2	74.71
	QINQISEYLLR	1375.74593	1375.74667	+2	66.8
	YPEQLPISHNFR	1499.75209	1499.74666	+2;+3	64.21
	VADVISNK	844.46542	844.46487	+2	60.41
	VQPVDTDSYK	1150.55063	1150.55053	+2	55.31
	NVESLSDAYHLIVALK	1770.95157	1770.9476	+3	51.68
	NLALLMIPLVFFGHK + Oxidation (M)	1727.97966	1727.98112	+3	51.08
	TVSIIDPLLIQAVNSMVSLMDEDGTFK + Oxidation (M)	2951.48717	2951.48735	+3	46.84
XP_641069.1	succinate dehydrogenase		42177.0	29		Krebs cycle
	DYAVVDHTYDAIVVGAGGAGLR	2218.10187	2218.10256	+2;+3	159.47
	DTPHKPLPPNAGEESIANIDAIR	2454.25026	2454.24907	+2;+3;+4	138.69
	LGANSLLDIVVFGR	1472.83511	1472.8365	+2;+3	136.17
	EAVPTVLELEQYGVPFSR	2033.04695	2033.04815	+2;+3	115.89
	VTLNYRPVVSETLDQSEMETIKPFK	2923.50009	2923.50229	+3;+4	108.67
	GVVAINLEDGTIHR	1492.79979	1492.79976	+2;+3	103.65
	HTLSYLDVNTGK	1346.68303	1346.68385	+2;+3	101.15
	TGHALLHTLYGQAVK	1607.87837	1607.87816	+2	94.02
	AVANEIENTLAK	1271.67209	1271.67256	+2	87.79
	VTLNYRPVVSETLDQSEMETIKPFK + Oxidation (M)	2939.49501	2939.49496	+3;+4	84.62
	GEGGYLLNSSGER	1337.62114	1337.62122	+2	78.44
	YAPSVADLASR	1148.58257	1148.58399	+2	77.82
	GQVITQVDGK	1043.56114	1043.5616	+2	75.96
	GQVITQVDGKDK	1286.68304	1286.68265	+2	73.95
	TMIWNTDLIESLELQNLMTQAVLTMHSAEAR	3558.75201	3558.75106	+3	72.06
	SLINDLK	801.4596	801.45974	+2	70.59
	EPIPVIPTVHYNMGGIPTNYK	2339.19838	2339.19764	+2;+3	69.25
	DHCLLNLTHLSPEIIDER	2163.04523	2163.04555	+4	68.8
	AALGLTEK	801.4596	801.45993	+2	67.05
	SETMEIR	864.40109	864.40132	+2	64.02
	TMIWNTDLIESLELQNLMTQAVLTMHSAEAR + 2 Oxidation (M)	3590.74185	3590.75002	+3	60.31
	SHATVIATGGYGR	1288.65241	1288.6531	+2;+3	55.67
	SETMEIR + Oxidation (M)	880.39601	880.3955	+2	52.42
	WHAYDTVK	1018.48723	1018.48825	+2	47.54
	EGVELIDK	901.47565	901.47585	+2	47.1
	DDANWMK	878.35924	878.35916	+2	46.71
	EPIPVIPTVHYNMGGIPTNYK + Oxidation (M)	2355.1933	2355.19217	+3	44.43
	GSDFLGDQDAIHYMCK + Oxidation (M)	1860.74809	1860.75075	+2	42.42
	GSDFLGDQDAIHYMCK	1844.75317	1844.75279	+2	42.31
XP_636395.1	methylmalonate-semialdehyde dehydrogenase		51310.0	28		Krebs cycle
	EIDVGQVGINLPIPVPLPFFSFTGSR	2798.50073	2798.49973	+2;+3	159.2
	GLEVVEHSVNVASLMMGETVENVSK	2657.30405	2657.30291	+2;+3	147.65
	VPSASMFLVQLAQEAGVPDGVVNVIHGGK	2918.53244	2918.53302	+2;+3;+4	124.82
	DDDISHGVSSSMNMPILGK	2001.91357	2001.91453	+2;+3	115.33
	TLDALTGAAFGASGQR	1534.77397	1534.77435	+2;+3	114.37
	GLEVVEHSVNVASLMMGETVENVSK + 2 Oxidation (M)	2689.29388	2689.29282	+3	112.97
	IAAIITEEQGK	1171.64482	1171.64496	+2	107.6
	IHELIQSGIDEGAK	1508.78345	1508.78403	+2;+3	103.59
	NPATQELVTK	1099.58733	1099.58766	+1;+2	103.06
	AISFVGADQAGR	1190.60439	1190.60462	+2	100.74
	GSFVGAGHFYGK	1225.58803	1225.58898	+2;+3	100.11
	VPSASMFLVQLAQEAGVPDGVVNVIHGGK + Oxidation (M)	2934.52736	2934.53272	+3;+4	100.0
	VAGGAAPGADLGPVISAASK	1707.91554	1707.9148	+2;+3	97.87
	GLEVVEHSVNVASLMMGETVENVSK + Oxidation (M)	2673.29897	2673.29665	+3	96.92
	EAVNFICDAPEVR	1507.67992	1507.67938	+2	91.99
	AASDAFPAWR	1090.51958	1090.51939	+2	91.53
	DDDISHGVSSSMNMPILGK + Oxidation (M)	2017.90849	2017.90954	+2;+3	85.55
	NHATIVPDAHK	1201.62036	1201.62021	+2	71.73
	EEMEAAVK	905.4164	905.41623	+2	70.61
	GNFVGPTILTDVKPHMR	1880.9931	1880.99276	+2;+3;+4	68.36
	DDDISHGVSSSMNMPILGK + 2 Oxidation (M)	2033.90341	2033.90337	+2;+3	66.67
	NVVVDPEFSK	1132.57645	1132.57691	+2	65.82
	DDDISHGVSSSMNMPILGK + Oxidation (M)	2017.90849	2017.90833	+2;+3	65.11
	GNFVGPTILTDVKPHMR + Oxidation (M)	1896.98802	1896.98769	+3	62.68
	TITSNWRDDDISHGVSSSMNMPILGK	2860.34837	2860.34567	+3	61.77
	NWIPELAER	1126.57707	1126.5773	+2	56.04
	TGVQFFTQIK	1167.62883	1167.62892	+2	54.5
	EWLEVR	830.42864	830.42842	+2	53.82
XP_638048.1	calcium-dependent cell adhesion molecule-1		29142.0	15
	FQELAQGSTNNDLTSINGLSK	2236.09714	2236.09701	+2;+3	158.89
	VNSTAGSYEMTITPYQVDK	2102.98303	2102.9835	+2	146.78
	LTPPDSEIVSHLTVR	1662.89409	1662.89306	+2;+3	126.36
	VNSTAGSYEMTITPYQVDK + Oxidation (M)	2118.97795	2118.97844	+2	124.94
	FQVLPGAFQWAVDVK	1703.90355	1703.90245	+2;+3	121.74
	YSPTTGQVTVIK	1292.69763	1292.69822	+2	91.67
	DGDDFVQLPIPK	1342.6769	1342.67725	+2	85.34
	QTHTPYDYVVNGSVYFK	2016.95816	2016.95968	+2;+3	79.75
	YSPTTGQVTVIKK	1420.79259	1420.79192	+2	71.9
	NMTVTQDDNTSFIFNLNSEK	2317.05324	2317.05174	+2	64.75
	FNNGDKWNDK	1236.55234	1236.55305	+2	61.31
	NMTVTQDDNTSFIFNLNSEK + Oxidation (M)	2333.04816	2333.05044	+2	56.05
	NCTGESFEYNK	1336.50636	1336.50692	+2	46.69
	FMSCLVGSNVR	1257.56682	1257.56594	+2	44.97
	FMSCLVGSNVR + Oxidation (M)	1273.56174	1273.55937	+2	44.58
AAA62645.1	putative 25 kDa protein, partial		28489.0	10
	FQELAQGSTNNDLTSINGLSK	2236.09714	2236.09701	+2;+3	158.89
	VNSTAGSYEMTITPYQVDK	2102.98303	2102.9835	+2	146.78
	LTPPDSEIVSHLTVR	1662.89409	1662.89306	+2;+3	126.36
	VNSTAGSYEMTITPYQVDK + Oxidation (M)	2118.97795	2118.97844	+2	124.94
	FQVLPGAFQWAVDVK	1703.90355	1703.90245	+2;+3	121.74
	YSPTTGQVTVIK	1292.69763	1292.69822	+2	91.67
	DGDDFVQLPIPK	1342.6769	1342.67725	+2	85.34
	QTHTPYDYVVNGSVYFK	2016.95816	2016.95968	+2;+3	79.75
	FNNGDKWNDK	1236.55234	1236.55305	+2	61.31
	NCTGESFEYNK	1336.50636	1336.50692	+2	46.69
XP_642296.1	hypothetical protein DDB_G0278333		28730.0	26
	ETVLSQLVASSANNSQDLER	2160.06583	2160.06613	+2;+3	158.84
	LSGENQFSLANIQEFR	1851.9115	1851.91267	+2;+3	139.0
	LVDSTLYGDEVYTTTYEK	2095.98375	2095.98476	+2	117.51
	VNELFESGPFSSDK	1554.7202	1554.71821	+2	115.01
	VNSGGGSYIASDMVHHEIEASK	2287.05389	2287.05327	+3	114.67
	ELVGIASNVQPHVVTYPK	1950.05747	1950.05847	+2;+3	110.57
	FDALHLNPDGATDNSTYFSSLHNYTEK	3056.3788	3056.37795	+3;+4	108.86
	IIHNLQNIELDSLK	1648.91478	1648.91397	+2;+3	102.62
	YNGGPSIGSDSLVLAIR	1717.89989	1717.90023	+2	99.42
	SLYEQIIEDIAK	1420.74492	1420.74565	+2	95.05
	SLYEQIIEDIAKDR	1691.87297	1691.87277	+3	83.58
	LLDPNIISFR	1186.67099	1186.67103	+2	82.6
	NALSGLVNEHLTEPEK	1749.88969	1749.88912	+2;+3	81.88
	VIGLIVR	768.52216	768.52186	+2	68.54
	QLAEVNSYMDFIYEDFTSK + Oxidation (M)	2315.03037	2315.03253	+2	68.03
	SATLDKDVK	975.52367	975.52356	+2	66.49
	SQQGVIALINAEGTIHQGTSANK	2336.20842	2336.20733	+2;+3	66.29
	QLAEVNSYMDFIYEDFTSK	2299.03545	2299.03744	+2	66.21
	NSNLLYAHK	1058.55086	1058.55376	+2	63.07
	LNIVPDTITR	1140.65027	1140.65037	+2	60.81
	ESMNAIFK	938.45313	938.45339	+2	58.89
	EAIEVAK	758.41739	758.41668	+2	57.83
	SLLDAIEK	887.49637	887.49623	+2	57.82
	ERVNELFESGPFSSDK	1839.86389	1839.86618	+2	54.72
	VWTGAQALK	972.53926	972.53939	+2	54.19
	VNSGGGSYIASDMVHHEIEASK + Oxidation (M)	2303.04881	2303.048	+3	50.93
XP_637204.1	NAD-dependent glutamate dehydrogenase		74844.0	40		OXPHOS
	NFIGPGVDVPAPDMGTGEQEMAWIR	2686.25197	2686.25036	+2;+3	158.57
	VIAVAEHNGAVYNADGLNIDALNK	2480.26592	2480.26576	+2;+3	158.51
	FSEEVDLQEVMALASLMTYK	2303.10649	2303.10755	+2;+3	152.27
	LQHGTFIDFPGATNIVDSVK	2158.1059	2158.10709	+2;+3	146.98
	FSEEVDLQEVMALASLMTYK + Oxidation (M)	2319.10141	2319.09807	+2	138.3
	NFIGPGVDVPAPDMGTGEQEMAWIR + Oxidation (M)	2702.24689	2702.24646	+2;+3	132.46
	GHVIIPDLLLNAGGVTVSYFEWLK	2640.43156	2640.4341	+2;+3	132.19
	LIGEAANGPMTPR	1325.67615	1325.67672	+2	130.16
	SGLEDTMQNACAETR + Oxidation (M)	1686.66473	1686.66314	+2	126.29
	LIGEAANGPMTPR + Oxidation (M)	1341.67107	1341.67199	+2	118.59
	TEATGLGVFYGIR	1382.71942	1382.71983	+2	110.74
	LLLEFVESTVNK	1390.77077	1390.77152	+2;+3	108.7
	ALEIPCDILIPAALEK	1753.93576	1753.93525	+2;+3	106.31
	SGLEDTMQNACAETR	1670.66982	1670.66775	+2	103.07
	QIHIGNVADIQAK	1405.76775	1405.76951	+2;+3	94.5
	SLIIHGADEIDIVR	1549.84639	1549.84864	+2;+3	86.76
	LLLEFVESTVNKK	1518.86572	1518.86675	+2;+3	85.5
	NFIGPGVDVPAPDMGTGEQEMAWIR + Oxidation (M)	2702.24689	2702.24717	+2;+3	83.83
	AAGLTNLKPGVLNNMK + Oxidation (M)	1655.90285	1655.90155	+2;+3	79.2
	FSEEVDLQEVMALASLMTYK + 2 Oxidation (M)	2335.09633	2335.10013	+2;+3	75.56
	ADQILLNR	941.5294	941.52997	+2	72.95
	NFIGPGVDVPAPDMGTGEQEMAWIR + 2 Oxidation (M)	2718.24181	2718.24171	+2;+3	69.58
	NEHGDVDIIAGYR	1457.6899	1457.68949	+2;+3	68.97
	AAGLTNLKPGVLNNMK	1639.90793	1639.9074	+2;+3	68.35
	EFLSYEEVLK	1255.63359	1255.63406	+2	65.21
	TGLTPGIK	785.46471	785.46451	+2	63.1
	SAALYNAIMK + Oxidation (M)	1096.55864	1096.5593	+2	62.08
	DTYQAFNTNDVDSMACVTGKPISSGGIR + Oxidation (M)	3008.33142	3008.33194	+3	61.64
	ECNVALR	849.38367	849.38339	+2	60.71
	EFLSYEEVLKK	1383.72855	1383.72844	+2;+3	57.2
	FFEQAGAK	896.43921	896.43945	+2	56.5
	AVYESSGNVFS	1158.51932	1158.51951	+2	53.38
	LSEAER	703.35004	703.34993	+2	53.05
	DTYQAFNTNDVDSMACVTGKPISSGGIR	2992.3365	2992.33955	+3	49.95
	VEFPIK	731.42177	731.42192	+2	49.92
	FSEEVDLQEVMALASLMTYK + Oxidation (M)	2319.10141	2319.10106	+3	47.41
	AYTLLLCQK	1097.5613	1097.56141	+2	47.1
	NLSHVR	724.39801	724.39762	+2	44.18
	KLLLEFVESTVNK	1518.86572	1518.86795	+3	43.83
	FLECFK	831.36591	831.36567	+2	41.18
XP_635902.1	PDZ domain-containing protein		3732.0	12
	GYGPIYSIASAPGLILATGNANPALSSDPIK	3027.59166	3027.59277	+3	158.47
	DTTTAPVTMLSFISYDNGGR	2145.00485	2145.00475	+2;+3	105.27
	SNVDVINIITSPR	1426.77799	1426.77799	+2;+3	92.88
	DDNIMVVNFPSYGK	1597.74464	1597.74309	+2	83.56
	ILDDTSGAIFMGISNSK + Oxidation (M)	1783.86621	1783.86494	+2	71.96
	LNVHGLSAFVDK	1298.69829	1298.69781	+3	70.81
	DDNIMVVNFPSYGK + Oxidation (M)	1613.73956	1613.74018	+2	64.43
	TGSGAFSVSK	939.46617	939.46676	+2	64.17
	TVLSTDNGQTWSK	1435.69434	1435.69579	+2	62.77
	DTTTAPVTMLSFISYDNGGR + Oxidation (M)	2160.99977	2160.99884	+2	61.06
	STNGGIDWSSNVLDK	1591.74782	1591.74397	+2	60.72
	SAVFFAILASK	1152.65428	1152.65235	+2	57.52
XP_637740.1	myosin II heavy chain		251167.0	184
	FDGVEDMSELSYLNEPAVFHNLR	2681.24315	2681.24201	+2;+3	158.41
	TAESALESLKDEIDAANNAK	2089.01744	2089.01616	+2;+3	156.37
	SLVAEVDEVKEQLEDEILAK	2256.17363	2256.17435	+2;+3	150.22
	TLESQLVAVNNELDEEK	1929.95308	1929.95388	+2;+3	141.41
	KLESDIIDLSTQLDTETK	2048.05248	2048.05385	+2;+3	139.67
	TALNAASTVFGVNPSVLEK	1917.02074	1917.02122	+2;+3	139.13
	LESDIIDLSTQLDTETK	1919.95752	1919.95909	+2;+3	136.51
	NQANGSGVLEQQILQANPILEAFGNAK	2823.45148	2823.45334	+2;+3	135.94
	ALEGELEELRETVEEAEDSK	2275.07027	2275.0704	+2;+3	135.39
	QNQSLLITGESGAGK	1501.77362	1501.7742	+2	130.51
	LEQELSEVQTQLSEANNK	2059.0069	2059.0073	+2;+3	129.06
	LEAEIDALTAQVDAEQK	1842.92105	1842.92128	+2;+3	126.91
	TLESQLVAVNNELDEEKK	2058.04803	2058.04797	+2;+3	126.75
	KLEQELSEVQTQLSEANNK	2187.10185	2187.10166	+2;+3	126.2
	SLKDTESNVLDLQR	1616.83695	1616.83646	+2;+3	123.81
	EQLASLMATLETTNPHFVR	2157.08882	2157.08908	+2;+3;+4	123.11
	RLEAEIDALTAQVDAEQK	1999.02216	1999.02286	+2;+3	119.93
	LEEELKQVQEALAAETAAK	2070.0844	2070.0848	+2;+3	117.33
	EVSELKDQIEEEVASK	1831.90506	1831.90386	+2;+3	116.76
	IPIYTQEMVDIFK + Oxidation (M)	1611.82182	1611.82106	+2	116.76
	FDGVEDMSELSYLNEPAVFHNLR + Oxidation (M)	2697.23807	2697.23768	+2;+3	115.74
	TEFGVTHYAGQVMYEIQDWLEK	2643.23154	2643.23039	+2;+3	113.1
	EVEELTESFSEESKDK	1884.84761	1884.84854	+2;+3	112.7
	ALHLAGPESFNYLNQSGCVDIK	2421.14568	2421.14621	+2;+3	111.8
	LQGELEAEQLAK	1327.6983	1327.69885	+2	110.91
	NEVAPHIFAISDVAYR	1800.91586	1800.916	+2;+3	109.65
	NTAEEAEGQLDR	1331.59531	1331.59595	+2	108.71
	VEDMESELDEKK + Oxidation (M)	1466.64462	1466.64397	+2;+3	107.4
	VRDLEEELQEEQK	1643.8002	1643.79949	+2;+3	105.68
	VEDMESELDEK + Oxidation (M)	1338.54967	1338.55024	+2	104.79
	VEDMESELDEKK	1450.6497	1450.65012	+2;+3	103.7
	VNDGQSDTISR	1190.55275	1190.55261	+2	103.48
	ALDAMLEEMK	1149.54094	1149.54094	+2	101.89
	HLETSFNNLK	1201.60912	1201.6093	+2	101.78
	EVEELTESFSEESK	1641.72571	1641.72512	+2	99.45
	KYEEELEEMK	1326.60127	1326.60146	+2	97.58
	TLEGEIDNLR	1158.58804	1158.58838	+2	97.33
	HVNEQLEEEKK	1381.68372	1381.68391	+2;+3	96.65
	QAMDIVGFSQEEQMSIFK + Oxidation (M)	2102.96527	2102.96521	+2;+3	96.28
	QPPGILALLDEQSVFPNATDNTLITK	2794.47527	2794.47628	+2;+3;+4	95.91
	KYDAEVEQNTK	1323.63063	1323.6294	+2	95.66
	QVQEALAAETAAK	1328.69356	1328.6943	+2	94.55
	ALEGELEELR	1157.59277	1157.59237	+2	94.1
	LQSELDDLTVR	1287.66704	1287.66733	+1;+2	94.07
	DQLEEEEDSRSELEDSK	2036.86577	2036.8658	+2;+3	93.73
	VEDMESELDEK	1322.55475	1322.55519	+2	93.56
	ALEVELEEVRDQLEEEEDSR	2416.1241	2416.1223	+2;+3	93.47
	KQVWQEVDELR	1428.73612	1428.73574	+2	93.29
	LVELELEDAR	1185.62408	1185.6238	+2	93.0
	LFNDPNIASR	1145.5829	1145.58315	+2	92.57
	AEFDLEEAVK	1149.55534	1149.5554	+1;+2	91.7
	VKQESDMEALR	1304.63942	1304.63991	+2	90.28
	VAELEESLEDK	1260.60849	1260.60901	+2	89.74
	IPIYTQEMVDIFK	1595.8269	1595.82608	+2;+3	89.7
	NKDPLQQDLELCFK	1735.8273	1735.82662	+2;+3	89.02
	RLESENEDFLAK	1449.70993	1449.7097	+2;+3	88.64
	IIAGILHLGNIK	1260.79176	1260.79127	+2;+3	87.39
	DELQKEVEELTESFSEESK	2255.03284	2255.0336	+2;+3	86.97
	QAMDIVGFSQEEQMSIFK	2086.97035	2086.9696	+2	86.4
	TEFGVTHYAGQVMYEIQDWLEK + Oxidation (M)	2659.22646	2659.22504	+3	86.38
	QAMDIVGFSQEEQMSIFK + 2 Oxidation (M)	2118.96019	2118.96084	+2;+3	86.19
	SGTVNVEFIR	1120.58768	1120.58775	+2	86.08
	TAESALESLK	1047.54477	1047.5453	+1;+2	86.04
	NQISELQSTIAK	1330.70921	1330.70955	+2	85.89
	NYHIFYQLLAGATAEEK	1966.97884	1966.98159	+2;+3	85.8
	SAQLAEETAAK	1117.56148	1117.56155	+2	85.76
	KLTDDVDTLK	1146.61322	1146.61326	+2;+3	85.64
	RIPIYTQEMVDIFK	1751.92801	1751.92761	+2;+3	85.4
	KESELDEIK	1089.55533	1089.55519	+2;+3	85.0
	YYLLAPNVPR	1204.66042	1204.66061	+2;+3	84.75
	HVNEQLEEEK	1253.58876	1253.58841	+2	83.67
	VIQYLASVAGR	1175.66624	1175.66636	+2	83.66
	IIYADFVK	967.53786	967.538	+1;+2	82.67
	DTESNVLDLQR	1288.6259	1288.62604	+2	82.06
	KTLESQLVAVNNELDEEK	2058.04803	2058.04924	+2;+3	81.51
	QVWQEVDELR	1300.64116	1300.64198	+2	81.35
	YDAEVEQNTK	1195.53568	1195.53566	+1;+2	81.34
	KTLEGEIDNLR	1286.683	1286.68248	+2;+3	81.2
	LTTEVEDIKK	1174.6445	1174.64432	+2;+3	81.17
	AEFDLEEAVKNLEEETAK	2063.98984	2063.99048	+3	81.05
	VNSFEQLCINYTNEK	1846.82294	1846.82225	+2	80.45
	LNEELSELR	1101.56656	1101.56709	+2	80.41
	DLVAQHLNVEK	1264.67754	1264.6782	+2;+3	80.34
	SLVAEVDEVK	1087.5761	1087.5766	+2	80.3
	YEEELEEMKR	1354.60742	1354.60718	+2	79.79
	MADFFGGFK	1018.45825	1018.45862	+1;+2	79.28
	GRLEEESIAR	1158.59926	1158.59958	+2;+3	78.86
	DLEEELQEEQK	1388.63068	1388.6311	+2	78.74
	SNLTDSTTQKDK	1336.64703	1336.64705	+2;+3	78.33
	KDAEIDDLR	1073.53528	1073.5371	+2	78.32
	LTDDVDTLK	1018.51827	1018.51894	+2	78.23
	KAEFDLEEAVK	1277.6503	1277.65024	+2;+3	77.59
	KLQGEYTELNEK	1450.73033	1450.73031	+2	77.56
	VELDLEDK	959.48113	959.48145	+2	77.54
	LEDQIDELR	1129.56149	1129.56161	+2	76.94
	LALENLQNQK	1169.6404	1169.64085	+2	75.9
	KYEEELEEMK + Oxidation (M)	1342.59619	1342.59659	+2	75.78
	LTTEVEDIK	1046.54955	1046.55025	+2	75.59
	VVFQSETER	1093.54039	1093.54056	+2	75.23
	LQGEYTELNEK	1322.63538	1322.63569	+2	75.18
	DQIEEEVASK	1146.54042	1146.54052	+2	75.07
	DSSDNVVTK	963.45091	963.45144	+2	74.96
	YEEELEEMKR + Oxidation (M)	1370.60234	1370.60095	+2	74.84
	QESDMEALR + Oxidation (M)	1093.47096	1093.47125	+2	74.44
	ETVEEAEDSK	1135.48805	1135.48637	+1;+2	73.31
	QESDMEALR	1077.47604	1077.4765	+2	73.16
	ALDAMLEEMKDQLESTGGEK	2194.01331	2194.01271	+2;+3	72.13
	NVSSEQYVQIK	1293.65646	1293.65698	+2	72.08
	VELDLEDKSAQLAEETAAK	2059.03204	2059.02691	+3	71.35
	QYADVVSSR	1023.49852	1023.49911	+1;+2	71.07
	MADFFGGFK + Oxidation (M)	1034.45317	1034.4535	+2	69.21
	RELETETASK	1162.58295	1162.58314	+2;+3	68.67
	LTVENDLR	958.50835	958.50834	+2	68.56
	SVLEEADER	1046.48799	1046.48865	+2	68.33
	LFLWLVK	917.57385	917.57391	+1;+2	68.0
	HLNIDPEQYR	1283.62582	1283.62708	+2;+3	67.98
	GANFITVAAQYK	1281.67172	1281.67171	+2	67.6
	LEQTLAER	958.50833	958.50896	+2	67.51
	LEEESIAR	945.47669	945.47701	+2	66.93
	ALDAMLEEMK + Oxidation (M)	1165.53586	1165.53599	+2	66.63
	NEELRNTAEEAEGQLDR	1972.90857	1972.90781	+2;+3	65.58
	HLSEISLLK	1038.60732	1038.60762	+2	65.49
	LEQEEYLK	1050.5233	1050.52383	+2	65.44
	LELEAEQK	958.49709	958.49779	+2	65.14
	DAEIDDLR	945.44032	945.44042	+1;+2	65.09
	AADEEIRK	930.47702	930.47676	+2	64.91
	GVSDSEEFK	996.44	996.44002	+2	64.9
	VVLDQLR	841.50215	841.50202	+2	64.89
	ELETETASK	1006.48184	1006.48281	+2	64.85
	EQLASLMATLETTNPHFVR + Oxidation (M)	2173.08374	2173.08417	+3	64.75
	YIWYNPDPK	1194.57094	1194.57153	+1;+2	64.63
	LTVSDKR	817.46576	817.46532	+2	64.48
	VKQESDMEALR + Oxidation (M)	1320.63434	1320.6345	+2;+3	63.78
	SNLTDSTTQK	1093.52513	1093.52483	+2	63.68
	LAQEAANK	843.44499	843.44509	+2	63.44
	EQLEDEILAK	1186.60809	1186.60807	+2	63.32
	ESELDEIKR	1117.56148	1117.5613	+2	63.28
	LESENEDFLAK	1293.60883	1293.60936	+1;+2	63.01
	YEEELEEMK	1198.50632	1198.50657	+2	62.65
	KVELDLEDK	1087.57608	1087.57606	+2	62.25
	ALDAMLEEMK + Oxidation (M)	1165.53586	1165.53567	+2	62.12
	ESELDEIK	961.46037	961.46075	+1;+2	61.83
	VDLEKEVSELK	1287.69217	1287.69302	+2	61.37
	LGLESELK	887.49637	887.49639	+2	61.18
	FNSEVTAR	922.45084	922.45087	+2	60.88
	EVVTIDR	830.44978	830.4498	+2	60.22
	LNDEAATK	860.42394	860.42279	+2	59.17
	STLEGEVAR	960.48761	960.48818	+2	58.78
	TQTEIGAAK	917.4818	917.48166	+2	58.6
	RQYADVVSSR	1179.59963	1179.60016	+2	58.24
	AYIDFK	755.38538	755.38526	+2	57.53
	VRLQSELDDLTVR	1542.83656	1542.83615	+2;+3	57.51
	NLEEETAK	932.44505	932.44476	+2	56.85
	AALNASEK	802.41844	802.41929	+2	56.69
	DEIDAANNAK	1059.48323	1059.48387	+2	56.64
	IIYADFVKR	1123.63896	1123.63852	+3	56.28
	YEEELEEMK + Oxidation (M)	1214.50124	1214.50181	+2	56.12
	RNEVAPHIFAISDVAYR	1957.01697	1957.01856	+2;+3	55.99
	NLEEETAKK	1060.54001	1060.53958	+2;+3	55.81
	AADEEIR	802.38207	802.38168	+2	54.6
	MADFFGGFKA	1089.49536	1089.49527	+2	53.88
	DQLESTGGEK	1062.48293	1062.48256	+2	53.7
	IIQQNLR	883.52393	883.52415	+2	53.46
	EFLVVEK	862.48001	862.48054	+2	53.16
	RLNEELSELR	1257.66766	1257.66798	+2;+3	52.92
	QVWQEVDELRAQLDSER	2100.02358	2100.02186	+3	52.85
	ALDAMLEEMK + 2 Oxidation (M)	1181.53078	1181.53181	+2	52.71
	LETDYKR	923.47122	923.47073	+2;+3	52.38
	ALMEPR + Oxidation (M)	731.36359	731.36364	+2	52.28
	SELDDAK	776.35519	776.35476	+2	52.24
	KALDAMLEEMK	1277.63589	1277.63534	+3	52.21
	SLYDLK	737.39594	737.39594	+2	51.97
	SELEDSKR	962.46686	962.46507	+2	51.88
	DQLEEEEDSR	1248.51057	1248.51041	+2	51.72
	GAGEGAVLK	800.43921	800.43927	+2	51.55
	LDRETESR	1004.48866	1004.48838	+2	50.69
	QFADLEAK	920.46033	920.46009	+2	50.17
	AQIEDEGK	888.41885	888.41894	+2	48.67
	DLEEELQEEQKLR	1657.81584	1657.81468	+2	48.25
	AQLDSER	817.39298	817.39285	+2	47.82
	LETDYK	767.37012	767.36959	+2	47.7
	GAGEGAVLKDK	1043.56111	1043.56051	+2	46.87
	MADFFGGFKA + Oxidation (M)	1105.49028	1105.48977	+2	46.67
	KQFADLEAK	1048.55528	1048.55522	+2	46.52
AAA33227.1	myosin heavy chain		250274.0	181
	FDGVEDMSELSYLNEPAVFHNLR	2681.24315	2681.24201	+2;+3	158.41
	TAESALESLKDEIDAANNAK	2089.01744	2089.01616	+2;+3	156.37
	SLVAEVDEVKEQLEDEILAK	2256.17363	2256.17435	+2;+3	150.22
	TLESQLVAVNNELDEEK	1929.95308	1929.95388	+2;+3	141.41
	KLESDIIDLSTQLDTETK	2048.05248	2048.05385	+2;+3	139.67
	TALNAASTVFGVNPSVLEK	1917.02074	1917.02122	+2;+3	139.13
	LESDIIDLSTQLDTETK	1919.95752	1919.95909	+2;+3	136.51
	NQANGSGVLEQQILQANPILEAFGNAK	2823.45148	2823.45334	+2;+3	135.94
	ALEGELEELRETVEEAEDSK	2275.07027	2275.0704	+2;+3	135.39
	QNQSLLITGESGAGK	1501.77362	1501.7742	+2	130.51
	LEQELSEVQTQLSEANNK	2059.0069	2059.0073	+2;+3	129.06
	LEAEIDALTAQVDAEQK	1842.92105	1842.92128	+2;+3	126.91
	TLESQLVAVNNELDEEKK	2058.04803	2058.04797	+2;+3	126.75
	KLEQELSEVQTQLSEANNK	2187.10185	2187.10166	+2;+3	126.2
	SLKDTESNVLDLQR	1616.83695	1616.83646	+2;+3	123.81
	EQLASLMATLETTNPHFVR	2157.08882	2157.08908	+2;+3;+4	123.11
	RLEAEIDALTAQVDAEQK	1999.02216	1999.02286	+2;+3	119.93
	LEEELKQVQEALAAETAAK	2070.0844	2070.0848	+2;+3	117.33
	EVSELKDQIEEEVASK	1831.90506	1831.90386	+2;+3	116.76
	IPIYTQEMVDIFK + Oxidation (M)	1611.82182	1611.82106	+2	116.76
	FDGVEDMSELSYLNEPAVFHNLR + Oxidation (M)	2697.23807	2697.23768	+2;+3	115.74
	TEFGVTHYAGQVMYEIQDWLEK	2643.23154	2643.23039	+2;+3	113.1
	EVEELTESFSEESKDK	1884.84761	1884.84854	+2;+3	112.7
	LQGELEAEQLAK	1327.6983	1327.69885	+2	110.91
	NEVAPHIFAISDVAYR	1800.91586	1800.916	+2;+3	109.65
	NTAEEAEGQLDR	1331.59531	1331.59595	+2	108.71
	VEDMESELDEKK + Oxidation (M)	1466.64462	1466.64397	+2;+3	107.4
	VRDLEEELQEEQK	1643.8002	1643.79949	+2;+3	105.68
	VEDMESELDEK + Oxidation (M)	1338.54967	1338.55024	+2	104.79
	VEDMESELDEKK	1450.6497	1450.65012	+2;+3	103.7
	VNDGQSDTISR	1190.55275	1190.55261	+2	103.48
	ALDAMLEEMK	1149.54094	1149.54094	+2	101.89
	HLETSFNNLK	1201.60912	1201.6093	+2	101.78
	EVEELTESFSEESK	1641.72571	1641.72512	+2	99.45
	KYEEELEEMK	1326.60127	1326.60146	+2	97.58
	TLEGEIDNLR	1158.58804	1158.58838	+2	97.33
	HVNEQLEEEKK	1381.68372	1381.68391	+2;+3	96.65
	QAMDIVGFSQEEQMSIFK + Oxidation (M)	2102.96527	2102.96521	+2;+3	96.28
	QPPGILALLDEQSVFPNATDNTLITK	2794.47527	2794.47628	+2;+3;+4	95.91
	KYDAEVEQNTK	1323.63063	1323.6294	+2	95.66
	QVQEALAAETAAK	1328.69356	1328.6943	+2	94.55
	ALEGELEELR	1157.59277	1157.59237	+2	94.1
	LQSELDDLTVR	1287.66704	1287.66733	+1;+2	94.07
	DQLEEEEDSRSELEDSK	2036.86577	2036.8658	+2;+3	93.73
	VEDMESELDEK	1322.55475	1322.55519	+2	93.56
	ALEVELEEVRDQLEEEEDSR	2416.1241	2416.1223	+2;+3	93.47
	KQVWQEVDELR	1428.73612	1428.73574	+2	93.29
	LVELELEDAR	1185.62408	1185.6238	+2	93.0
	LFNDPNIASR	1145.5829	1145.58315	+2	92.57
	AEFDLEEAVK	1149.55534	1149.5554	+1;+2	91.7
	VKQESDMEALR	1304.63942	1304.63991	+2	90.28
	VAELEESLEDK	1260.60849	1260.60901	+2	89.74
	IPIYTQEMVDIFK	1595.8269	1595.82608	+2;+3	89.7
	NKDPLQQDLELCFK	1735.8273	1735.82662	+2;+3	89.02
	RLESENEDFLAK	1449.70993	1449.7097	+2;+3	88.64
	IIAGILHLGNIK	1260.79176	1260.79127	+2;+3	87.39
	DELQKEVEELTESFSEESK	2255.03284	2255.0336	+2;+3	86.97
	QAMDIVGFSQEEQMSIFK	2086.97035	2086.9696	+2	86.4
	TEFGVTHYAGQVMYEIQDWLEK + Oxidation (M)	2659.22646	2659.22504	+3	86.38
	QAMDIVGFSQEEQMSIFK + 2 Oxidation (M)	2118.96019	2118.96084	+2;+3	86.19
	SGTVNVEFIR	1120.58768	1120.58775	+2	86.08
	TAESALESLK	1047.54477	1047.5453	+1;+2	86.04
	NQISELQSTIAK	1330.70921	1330.70955	+2	85.89
	NYHIFYQLLAGATAEEK	1966.97884	1966.98159	+2;+3	85.8
	SAQLAEETAAK	1117.56148	1117.56155	+2	85.76
	KLTDDVDTLK	1146.61322	1146.61326	+2;+3	85.64
	KESELDEIK	1089.55533	1089.55519	+2;+3	85.0
	YYLLAPNVPR	1204.66042	1204.66061	+2;+3	84.75
	HVNEQLEEEK	1253.58876	1253.58841	+2	83.67
	VIQYLASVAGR	1175.66624	1175.66636	+2	83.66
	IIYADFVK	967.53786	967.538	+1;+2	82.67
	DTESNVLDLQR	1288.6259	1288.62604	+2	82.06
	KTLESQLVAVNNELDEEK	2058.04803	2058.04924	+2;+3	81.51
	QVWQEVDELR	1300.64116	1300.64198	+2	81.35
	YDAEVEQNTK	1195.53568	1195.53566	+1;+2	81.34
	KTLEGEIDNLR	1286.683	1286.68248	+2;+3	81.2
	LTTEVEDIKK	1174.6445	1174.64432	+2;+3	81.17
	AEFDLEEAVKNLEEETAK	2063.98984	2063.99048	+3	81.05
	VNSFEQLCINYTNEK	1846.82294	1846.82225	+2	80.45
	LNEELSELR	1101.56656	1101.56709	+2	80.41
	DLVAQHLNVEK	1264.67754	1264.6782	+2;+3	80.34
	SLVAEVDEVK	1087.5761	1087.5766	+2	80.3
	YEEELEEMKR	1354.60742	1354.60718	+2	79.79
	MADFFGGFK	1018.45825	1018.45862	+1;+2	79.28
	GRLEEESIAR	1158.59926	1158.59958	+2;+3	78.86
	DLEEELQEEQK	1388.63068	1388.6311	+2	78.74
	SNLTDSTTQKDK	1336.64703	1336.64705	+2;+3	78.33
	KDAEIDDLR	1073.53528	1073.5371	+2	78.32
	LTDDVDTLK	1018.51827	1018.51894	+2	78.23
	KAEFDLEEAVK	1277.6503	1277.65024	+2;+3	77.59
	KLQGEYTELNEK	1450.73033	1450.73031	+2	77.56
	VELDLEDK	959.48113	959.48145	+2	77.54
	LEDQIDELR	1129.56149	1129.56161	+2	76.94
	LALENLQNQK	1169.6404	1169.64085	+2	75.9
	KYEEELEEMK + Oxidation (M)	1342.59619	1342.59659	+2	75.78
	LTTEVEDIK	1046.54955	1046.55025	+2	75.59
	VVFQSETER	1093.54039	1093.54056	+2	75.23
	LQGEYTELNEK	1322.63538	1322.63569	+2	75.18
	DQIEEEVASK	1146.54042	1146.54052	+2	75.07
	DSSDNVVTK	963.45091	963.45144	+2	74.96
	YEEELEEMKR + Oxidation (M)	1370.60234	1370.60095	+2	74.84
	QESDMEALR + Oxidation (M)	1093.47096	1093.47125	+2	74.44
	ETVEEAEDSK	1135.48805	1135.48637	+1;+2	73.31
	QESDMEALR	1077.47604	1077.4765	+2	73.16
	ALDAMLEEMKDQLESTGGEK	2194.01331	2194.01271	+2;+3	72.13
	NVSSEQYVQIK	1293.65646	1293.65698	+2	72.08
	VELDLEDKSAQLAEETAAK	2059.03204	2059.02691	+3	71.35
	QYADVVSSR	1023.49852	1023.49911	+1;+2	71.07
	MADFFGGFK + Oxidation (M)	1034.45317	1034.4535	+2	69.21
	RELETETASK	1162.58295	1162.58314	+2;+3	68.67
	LTVENDLR	958.50835	958.50834	+2	68.56
	SVLEEADER	1046.48799	1046.48865	+2	68.33
	LFLWLVK	917.57385	917.57391	+1;+2	68.0
	HLNIDPEQYR	1283.62582	1283.62708	+2;+3	67.98
	GANFITVAAQYK	1281.67172	1281.67171	+2	67.6
	LEQTLAER	958.50833	958.50896	+2	67.51
	LEEESIAR	945.47669	945.47701	+2	66.93
	ALDAMLEEMK + Oxidation (M)	1165.53586	1165.53599	+2	66.63
	NEELRNTAEEAEGQLDR	1972.90857	1972.90781	+2;+3	65.58
	HLSEISLLK	1038.60732	1038.60762	+2	65.49
	LEQEEYLK	1050.5233	1050.52383	+2	65.44
	LELEAEQK	958.49709	958.49779	+2	65.14
	DAEIDDLR	945.44032	945.44042	+1;+2	65.09
	AADEEIRK	930.47702	930.47676	+2	64.91
	GVSDSEEFK	996.44	996.44002	+2	64.9
	VVLDQLR	841.50215	841.50202	+2	64.89
	ELETETASK	1006.48184	1006.48281	+2	64.85
	EQLASLMATLETTNPHFVR + Oxidation (M)	2173.08374	2173.08417	+3	64.75
	YIWYNPDPK	1194.57094	1194.57153	+1;+2	64.63
	LTVSDKR	817.46576	817.46532	+2	64.48
	VKQESDMEALR + Oxidation (M)	1320.63434	1320.6345	+2;+3	63.78
	SNLTDSTTQK	1093.52513	1093.52483	+2	63.68
	LAQEAANK	843.44499	843.44509	+2	63.44
	EQLEDEILAK	1186.60809	1186.60807	+2	63.32
	ESELDEIKR	1117.56148	1117.5613	+2	63.28
	LESENEDFLAK	1293.60883	1293.60936	+1;+2	63.01
	YEEELEEMK	1198.50632	1198.50657	+2	62.65
	KVELDLEDK	1087.57608	1087.57606	+2	62.25
	ALDAMLEEMK + Oxidation (M)	1165.53586	1165.53567	+2	62.12
	ESELDEIK	961.46037	961.46075	+1;+2	61.83
	VDLEKEVSELK	1287.69217	1287.69302	+2	61.37
	LGLESELK	887.49637	887.49639	+2	61.18
	FNSEVTAR	922.45084	922.45087	+2	60.88
	EVVTIDR	830.44978	830.4498	+2	60.22
	LNDEAATK	860.42394	860.42279	+2	59.17
	STLEGEVAR	960.48761	960.48818	+2	58.78
	TQTEIGAAK	917.4818	917.48166	+2	58.6
	RQYADVVSSR	1179.59963	1179.60016	+2	58.24
	AYIDFK	755.38538	755.38526	+2	57.53
	VRLQSELDDLTVR	1542.83656	1542.83615	+2;+3	57.51
	NLEEETAK	932.44505	932.44476	+2	56.85
	AALNASEK	802.41844	802.41929	+2	56.69
	DEIDAANNAK	1059.48323	1059.48387	+2	56.64
	IIYADFVKR	1123.63896	1123.63852	+3	56.28
	YEEELEEMK + Oxidation (M)	1214.50124	1214.50181	+2	56.12
	NLEEETAKK	1060.54001	1060.53958	+2;+3	55.81
	AADEEIR	802.38207	802.38168	+2	54.6
	MADFFGGFKA	1089.49536	1089.49527	+2	53.88
	DQLESTGGEK	1062.48293	1062.48256	+2	53.7
	IIQQNLR	883.52393	883.52415	+2	53.46
	EFLVVEK	862.48001	862.48054	+2	53.16
	RLNEELSELR	1257.66766	1257.66798	+2;+3	52.92
	QVWQEVDELRAQLDSER	2100.02358	2100.02186	+3	52.85
	ALDAMLEEMK + 2 Oxidation (M)	1181.53078	1181.53181	+2	52.71
	LETDYKR	923.47122	923.47073	+2;+3	52.38
	ALMEPR + Oxidation (M)	731.36359	731.36364	+2	52.28
	SELDDAK	776.35519	776.35476	+2	52.24
	KALDAMLEEMK	1277.63589	1277.63534	+3	52.21
	SLYDLK	737.39594	737.39594	+2	51.97
	SELEDSKR	962.46686	962.46507	+2	51.88
	DQLEEEEDSR	1248.51057	1248.51041	+2	51.72
	GAGEGAVLK	800.43921	800.43927	+2	51.55
	LDRETESR	1004.48866	1004.48838	+2	50.69
	QFADLEAK	920.46033	920.46009	+2	50.17
	AQIEDEGK	888.41885	888.41894	+2	48.67
	DLEEELQEEQKLR	1657.81584	1657.81468	+2	48.25
	AQLDSER	817.39298	817.39285	+2	47.82
	LETDYK	767.37012	767.36959	+2	47.7
	GAGEGAVLKDK	1043.56111	1043.56051	+2	46.87
	MADFFGGFKA + Oxidation (M)	1105.49028	1105.48977	+2	46.67
	KQFADLEAK	1048.55528	1048.55522	+2	46.52
XP_637813.1	acetylglutamate kinase		28676.0	29		Protein metabolism
	ISSPYIQTLENSSESPVLVDLSSDHR	2872.40903	2872.40874	+3	158.34
	IGGGVIESDISSLIGSLNFLKK	2246.25218	2246.25619	+3	132.59
	IGGGVIESDISSLIGSLNFLK	2118.15723	2118.15639	+2;+3	120.87
	VSSSSATINFNTSK	1441.70488	1441.70429	+2	111.71
	VTPPSVLAIAQR	1250.73467	1250.73491	+2;+3	103.2
	IGLFPIVVHGGGPQLNAELAAAGEPAEYVEGLR	3343.75645	3343.75727	+3;+4	101.38
	FDNVKPENIDIFTR	1706.86278	1706.86293	+2;+3	99.96
	SGSTNTTAVDYSK	1329.60484	1329.60526	+2	95.71
	IVEALESSGTK	1132.59755	1132.59801	+2	91.22
	ARPVTQGVYQATPLDPK	1839.9843	1839.98469	+2;+3	90.84
	ESSNNQLNNEWFK	1608.71681	1608.71507	+2	88.58
	GEVMHSHESPSFDETK	1815.77338	1815.77291	+2;+3	87.22
	LYGFVGNVTK	1096.59171	1096.59165	+2	85.14
	IHTDALASCITNDYVPVISSLAMTPEGQVLNINADVAALELAK + Oxidation (M)	4542.26955	4542.27152	+3;+4	82.94
	ILFINTTAGMK	1207.66347	1207.66393	+2	82.8
	LSDNILPYK	1061.57568	1061.57615	+2	79.65
	LIDGHPNLELAIASSSTNFGKPITTEFPQLK	3337.75578	3337.75339	+3;+4	79.08
	ILFINTTAGMK + Oxidation (M)	1223.65839	1223.65871	+2	79.04
	ECLSQSSTYLSGITK	1661.76404	1661.76307	+2	78.84
	GEVMHSHESPSFDETK + Oxidation (M)	1831.7683	1831.76851	+2;+3	77.58
	LDEQYADLMK	1224.56961	1224.56918	+2	75.83
	FFALIEK	866.49017	866.4902	+2	70.21
	DHGIDGWFMALPDK	1600.73442	1600.73512	+3	68.54
	GFTGGNLVR	919.48758	919.48755	+2	64.18
	DHGIDGWFMALPDK + Oxidation (M)	1616.72934	1616.72909	+3	61.77
	WTYGQPETNR	1250.56799	1250.56832	+2	54.94
	MFENSSYIWK	1303.59068	1303.58865	+2	53.96
	LDEQYADLMK + Oxidation (M)	1240.56453	1240.56217	+2	48.73
	IDKDGIPEVK	1112.60773	1112.60623	+2	44.53
XP_629513.1	cytochrome c1		37193.0	30		OXPHOS
	AMAADTTVMDGPDSEGDMFER	2244.89734	2244.89665	+2;+3	158.08
	AMAADTTVMDGPDSEGDMFER + Oxidation (M)	2260.89226	2260.89129	+2;+3	138.57
	AMAADTTVMDGPDSEGDMFER + Oxidation (M)	2260.89226	2260.89283	+2;+3	130.79
	AMAADTTVMDGPDSEGDMFER + 2 Oxidation (M)	2276.88718	2276.88821	+2;+3	125.43
	IAMAPPLADGMVEYDDGTDNSMSQMAK + 4 Oxidation (M)	2921.2075	2921.20844	+3	121.03
	IAMAPPLADGMVEYDDGTDNSMSQMAK	2857.22783	2857.22756	+2;+3	117.86
	AMAADTTVMDGPDSEGDMFER + 2 Oxidation (M)	2276.88718	2276.88722	+2;+3	110.82
	AMAADTTVMDGPDSEGDMFER + 2 Oxidation (M)	2276.88718	2276.88812	+2;+3	108.31
	GAHEDYVFSLLTGYCEPPAGVR	2426.1035	2426.10218	+3	108.23
	HLANVAYTPEELK	1483.76706	1483.76798	+2;+3	108.06
	VLLGVSIIALPLFYWK	1831.10115	1831.10125	+2;+3	106.28
	VVGGQYFNPYFPGTK	1672.82497	1672.8236	+2	104.64
	AMAADTTVMDGPDSEGDMFER + 3 Oxidation (M)	2292.8821	2292.88215	+2;+3	102.89
	AMAADTTVMDGPDSEGDMFER + Oxidation (M)	2260.89226	2260.89274	+2;+3	92.7
	IAMAPPLADGMVEYDDGTDNSMSQMAK + Oxidation (M)	2873.22275	2873.2224	+3	88.03
	IAMAPPLADGMVEYDDGTDNSMSQMAK + Oxidation (M)	2873.22275	2873.22266	+2;+3	86.31
	GQVTDFHPKPYPNSNAAR	1997.97076	1997.97114	+2;+3;+4	84.31
	IAMAPPLADGMVEYDDGTDNSMSQMAK + 2 Oxidation (M)	2889.21767	2889.21957	+3	84.21
	IAMAPPLADGMVEYDDGTDNSMSQMAK + 2 Oxidation (M)	2889.21767	2889.21941	+2;+3	81.79
	IAMAPPLADGMVEYDDGTDNSMSQMAK + 3 Oxidation (M)	2905.21259	2905.21398	+3	78.84
	IAMAPPLADGMVEYDDGTDNSMSQMAK + 3 Oxidation (M)	2905.21259	2905.21424	+3	78.66
	FANNGALPPDLSLVIK	1667.92464	1667.92344	+2	74.22
	FPWQSYDHAAIR	1489.71024	1489.71021	+2;+3	71.65
	IAMAPPLADGMVEYDDGTDNSMSQMAK + 2 Oxidation (M)	2889.21767	2889.21439	+3	68.25
	IAMAPPLADGMVEYDDGTDNSMSQMAK + Oxidation (M)	2873.22275	2873.22081	+2;+3	64.7
	IAMAPPLADGMVEYDDGTDNSMSQMAK + 2 Oxidation (M)	2889.21767	2889.21618	+3	61.55
	IAMAPPLADGMVEYDDGTDNSMSQMAK + 2 Oxidation (M)	2889.21767	2889.21544	+3	55.87
	DVSTFLCWASEPEHDDR	2051.83533	2051.8368	+3	46.39
	IAMAPPLADGMVEYDDGTDNSMSQMAK + 2 Oxidation (M)	2889.21767	2889.22079	+3	43.37
	IAMAPPLADGMVEYDDGTDNSMSQMAK + 3 Oxidation (M)	2905.21259	2905.22096	+3	41.93
XP_642939.1	hypothetical protein DDB_G0276969		15091.0	25
	ELAIDINNYIVNFATTHNPNTGLDVPIQWR	3437.73679	3437.73744	+3;+4	157.35
	QYFNAAISSSSPLTVGLK	1881.98361	1881.9831	+2;+3	126.6
	YPVIVYIPGGAFSVGSGSVPLYDATK	2656.37888	2656.37913	+2;+3	126.46
	DATPNSKYPVIVYIPGGAFSVGSGSVPLYDATK	3369.71329	3369.7148	+3	117.9
	ALEWVYNNIGSFGGNK	1767.85802	1767.85799	+2;+3	107.3
	GQDSRPILSELITDYLFR	2122.10585	2122.10729	+2;+3	104.96
	LGVLGFMGTDLMHGNYGFLDQIK	2525.24471	2525.24332	+3	101.04
	WENPIDLKPWENVR	1794.90529	1794.90504	+2;+3	95.39
	VFYGVPFAQPPVNQLR	1830.9781	1830.97819	+2;+3	93.61
	NTDASIVVTQFGAIK	1562.83043	1562.82943	+2	89.02
	ILPLYPAAPR	1109.65968	1109.65986	+2	86.77
	ILDAFTIWSPVIDGDIIPMQPLTAVK	2852.5398	2852.54026	+2;+3	84.18
	LSSPTYHYYYVHVK	1755.86205	1755.86293	+2	80.87
	VGLTFGDK	835.44399	835.44392	+2	79.42
	TYDVPTIIGSVK	1291.70238	1291.70342	+2	77.63
	VLVAIVFPLNAMK + Oxidation (M)	1429.83669	1429.83619	+2	73.49
	SMDEILEAQEK + Oxidation (M)	1307.59146	1307.59259	+2	69.9
	LGVLGFMGTDLMHGNYGFLDQIK + Oxidation (M)	2541.23962	2541.23975	+3	69.37
	ILDAFTIWSPVIDGDIIPMQPLTAVK + Oxidation (M)	2868.53471	2868.53694	+2;+3	66.14
	YHTVTNAK	932.47157	932.47231	+2	56.12
	CNALDLTYYR	1276.558	1276.56045	+2	53.96
	SMDEILEAQEK	1291.59654	1291.59398	+2	48.23
	GIVEDTHR	925.46175	925.46252	+2	48.17
	STGHSLDACDDK	1293.49655	1293.4949	+2	40.49
	VLVAIVFPLNAMK	1413.84177	1413.84547	+3	40.32
XP_001134588.1	hypothetical protein DDB_G0277615		1776.0	8
	LVGSGSGGVAELVEHLQDDLVGFALVR	2736.44467	2736.44325	+3	156.72
	FAFIDFVGEDINR	1541.75145	1541.74819	+2	96.76
	TITQNSGTSSR	1150.55783	1150.55807	+2	72.25
	FAYINWIGEEIPR	1606.81435	1606.8143	+2	60.37
	SSGSTLGFDDEQQVR	1624.73291	1624.73129	+2	57.1
	NDSTSTDWVLLSFESPK	1924.90544	1924.9038	+2	55.2
	IQDISGTGSK	1004.51384	1004.51571	+1	53.07
	STYGSVSSPSSSNK	1386.6263	1386.62772	+2	51.54
XP_628920.1	isocitrate dehydrogenase (NAD+)		35891.0	17		Krebs cycle
	VPIEWEIFDISGGQPISQELIASITR	2897.51746	2897.51805	+2;+3;+4	156.71
	ENTQGEYSGLEQVLTPGVVQSLK	2475.2493	2475.2501	+2;+3	142.23
	ANPTGLLLASVMMLK	1557.86223	1557.86186	+2;+3	120.15
	TVTVIPGDGIGPEITSSVMGVFQAAK	2573.34113	2573.3408	+2;+3	115.85
	TVTVIPGDGIGPEITSSVMGVFQAAK + Oxidation (M)	2589.33604	2589.33555	+2;+3	106.96
	HDDVLVDFVVIR	1425.76164	1425.7622	+2;+3	95.61
	GPLYTEILSGSQSR	1506.76781	1506.76724	+2;+3	95.5
	EGTLTSDIGGK	1076.53497	1076.53553	+2	93.47
	ANPTGLLLASVMMLK + Oxidation (M)	1573.85715	1573.8581	+2;+3	81.24
	QFTGAVIDYIEK	1382.70818	1382.70741	+2	72.41
	ANPTGLLLASVMMLK + Oxidation (M)	1573.85715	1573.85672	+2;+3	70.23
	ANPTGLLLASVMMLK + 2 Oxidation (M)	1589.85207	1589.85256	+3	56.31
	ALDLYAHVVPCK	1373.68355	1373.68308	+3	54.5
	DKANPTGLLLASVMMLK	1800.98413	1800.9832	+3	54.12
	SPEQYDVMVTPNLYGNIVSNIGAALVGGPGLAGGANVGEGSIIFEMGAHHVAADIAGK	5704.82941	5704.83344	+4	51.69
	HLGLNEHATK	1118.58324	1118.58335	+2;+3	51.42
	QTDGLFLATCTQIAK	1654.80586	1654.8058	+2	47.75
XP_639948.2	ubiquinol-cytochrome-c reductase subunit		16589.0	8		OXPHOS
	SAEEISESQAVQLSTLPDPQADNAR	2655.26234	2655.26249	+2;+3	156.63
	GPAPMNLIVPPYK + Oxidation (M)	1411.75334	1411.75368	+2	108.01
	GPAPMNLIVPPYK	1395.75842	1395.7589	+2	104.37
	NTVVTALSTMSPGQDILALSSVEVDLSGIPESTAVVVK	3827.01257	3827.01749	+3;+4	72.72
	NTVVTALSTMSPGQDILALSSVEVDLSGIPESTAVVVK + Oxidation (M)	3843.00749	3843.01477	+3	69.48
	GFAYLVVGGAGAGLAAIAK	1704.95628	1704.95864	+3	66.31
	NEVDPENR	971.43082	971.43068	+2	63.6
	FITSDK	709.36466	709.36461	+2	52.39
XP_635795.1	hypothetical protein DDB_G0290311		9364.0	18
	NEDNLQDEFEEDFSNYTPEPR	2587.06226	2587.06295	+2;+3	155.33
	DELQEYFDEDYYNETVK	2198.91676	2198.9164	+2	105.06
	FVSIVEDLPEFK	1421.74423	1421.74504	+2	100.68
	IIDLQDPDIQK	1296.69252	1296.69335	+2	100.03
	FPSLNPLPNEIEK	1496.78746	1496.78701	+2	97.27
	VAAVIAHSDK	1009.55563	1009.55606	+2	77.7
	YNVDDDIQELIK	1463.71437	1463.71386	+2	72.45
	EKNEDNLQDEFEEDFSNYTPEPR	2844.1998	2844.19715	+3	71.89
	YDWQFPSTNWINGESMK	2101.92036	2101.92139	+2	63.84
	DSLGSNWK	905.42429	905.42349	+1	63.4
	TYMETYER + Oxidation (M)	1107.45425	1107.45454	+2	62.86
	IIDLQDPDIQKEDPSIAR	2065.06912	2065.06787	+3	61.55
	SLYLIINK	962.58003	962.57939	+2	56.85
	YDWQFPSTNWINGESMK + Oxidation (M)	2117.91528	2117.91903	+2	55.57
	ETEADLK	804.38649	804.38656	+2	51.46
	YTSGVIIER	1036.5553	1036.5544	+2	50.55
	TYMETYER	1091.45934	1091.45982	+2	47.84
	FVSIVEDLPEFKEQQR	1963.00508	1962.99915	+3	41.33
XP_638723.1	citrate lyase subunit beta-like protein		8952.0	12
	SLALSDTIDSIVLDLEDGVSVNR	2430.24896	2430.24697	+2;+3	155.3
	VNSVDSGLLEDDIDMIGK	1918.91937	1918.92048	+2	136.8
	TPTATELLYAR	1234.65573	1234.65477	+2	94.85
	IVEQNEIHQSQGK	1508.7583	1508.7581	+2;+3	84.09
	ISSYIDGLVIPK	1303.73874	1303.73891	+2	78.62
	NILSIENFYPPR	1461.76158	1461.76137	+2	78.31
	VFFNVPGSDK	1108.55533	1108.55524	+2	71.26
	VNSVDSGLLEDDIDMIGK + Oxidation (M)	1934.91429	1934.91391	+2	70.26
	AVVEESFGK	964.48656	964.48652	+2	64.98
	GAFEIDGK	835.40758	835.40803	+1;+2	54.61
	SLALSDTIDSIVLDLEDGVSVNRK	2558.34392	2558.34277	+3	53.98
	SQNIYDKPLR	1232.65131	1232.65133	+2;+3	52.36
XP_645537.1	succinate-CoA ligase		12386.0	21		Krebs cycle
	LYGGSPANFLDVGGGATQK	1850.91629	1850.91689	+2	154.59
	AGGPVMVASPEGGVDIEGVAR	1966.97824	1966.97881	+2	131.89
	LIAADNLDDAAQK	1356.68848	1356.68897	+2	116.56
	SYGINCPVGNVAETPEEAEK	2151.94524	2151.94441	+2	112.11
	AGGPVMVASPEGGVDIEGVAR + Oxidation (M)	1982.97316	1982.97158	+2	103.14
	LNFDDNAAFR	1181.54652	1181.54627	+2	78.0
	EPIDIMIGVQPEQTK + Oxidation (M)	1712.86548	1712.86441	+2	74.47
	SILVNIFGGIMK	1290.73697	1290.7363	+2	73.63
	LQGTNVEAAK	1029.54546	1029.54574	+2	64.77
	LYDFFIK	944.50075	944.50075	+2	62.94
	VVHQVYVTER	1228.65643	1228.65596	+3	62.88
	LQGTNVEAAKK	1157.64041	1157.64016	+2	62.57
	GIFTSGLK	821.46471	821.46478	+2	59.06
	SDLEISFK	937.47565	937.47537	+2	58.36
	ELSIATPLVVR	1196.71286	1196.7137	+2	57.96
	IAEIVSLAEK	1071.61754	1071.61717	+2	56.19
	NISMAQDQMK	1164.5267	1164.52694	+2	54.37
	IAEVMNTQDLVVK + Oxidation (M)	1474.77013	1474.77175	+2	50.2
	NISMAQDQMK + 2 Oxidation (M)	1196.51654	1196.51626	+2	48.6
	MLGHTLVTK	998.55829	998.55674	+2;+3	48.33
	NISMAQDQMK + Oxidation (M)	1180.52162	1180.52134	+2	45.5
XP_645243.1	subunit of heterodimeric actin capping protein cap32/34		9824.0	6
	QTTSPSADAQSTAVNAFK	1822.86972	1822.86974	+2	154.36
	SASGEIEQDIEQYR	1623.73761	1623.73615	+2	119.34
	ALLPSESLLNASAGSTFR	1832.9632	1832.96381	+2;+3	112.97
	AAFDEEATK	980.44507	980.44508	+2	82.8
	EYNTSQMVSVQTSK	1600.74028	1600.73929	+2	78.04
	EGEISNNEYLDPK	1506.68378	1506.68324	+2	74.45
XP_646752.1	S60 ribosomal protein L30		4192.0	4
	VSVMSITDAGDSDILTALNAK	2120.06709	2120.06897	+2;+3	154.18
	LILLASNLPSIR	1308.81288	1308.81279	+2	105.04
	VSVMSITDAGDSDILTALNAK + Oxidation (M)	2136.06201	2136.06438	+2	90.54
	TTVHLYSGNNVDLGTALGR	1987.01231	1987.01429	+3	57.81
XP_647166.1	ADP/ATP translocase		167736.0	32		Substrate transport
	FFIGNLLSGGAAGATSLLFVYPLDFAR	2816.49014	2816.48963	+2;+3	153.59
	LLLQVQSASTQIAADK	1684.93593	1684.93483	+2;+3	130.18
	ASFWASWGIAQVVTTIAGVVSYPFDTVR	3027.54948	3027.54843	+2;+3;+4	127.36
	LLLQVQSASTQIAADKQYK	2104.15279	2104.15235	+2;+3	125.92
	KASFWASWGIAQVVTTIAGVVSYPFDTVR	3155.64444	3155.64695	+3	115.42
	GFGVSVGGIFVYR	1356.71906	1356.71893	+2	113.52
	QFTGLGNCISSIYK	1575.74252	1575.74169	+2	108.92
	LAADVGTGSAR	1016.52507	1016.52606	+2	104.99
	DSLIGGTAGGVSK	1160.60373	1160.60415	+2	101.82
	ENPTKFFIGNLLSGGAAGATSLLFVYPLDFAR	3385.77106	3385.77786	+3	99.19
	GSGGALVLVIYDEIQK	1660.90358	1660.90283	+2;+3	98.96
	AAFFGGYDTAK	1146.53458	1146.53458	+2	96.9
	TIVAPIER	897.52835	897.5288	+2	82.57
	DGLIGLYR	905.49706	905.49696	+2	82.35
	YFPTQALNFAFK	1445.73433	1445.73505	+2	80.28
	NDVSSFVK	894.4447	894.44481	+2	75.3
	LMGFEGGVGSE	1081.47502	1081.47423	+1	74.14
	LMGFEGGVGSE + Oxidation (M)	1097.46994	1097.47116	+1;+2	70.98
	YFPTQALNFAFKDK	1688.85623	1688.85939	+2;+3	70.8
	EGPTAFFK	895.44397	895.44408	+2	66.85
	GALSNAIR	800.45042	800.45075	+2	64.34
	GILLGENNKK	1084.62402	1084.62429	+2	64.29
	EQGVISLWR	1086.58218	1086.58259	+2	61.35
	RDGLIGLYR	1061.59816	1061.59764	+3	60.5
	KNDVSSFVK	1022.53966	1022.54001	+2	60.29
	GILLGENNK	956.52907	956.52945	+2	54.79
	GIVDCFVR	953.4463	953.44639	+2	54.27
	MMMQAGR	823.35027	823.35003	+2	50.25
	GNLANVIR	855.49263	855.49323	+2	49.3
	MMMQAGR + Oxidation (M)	839.34518	839.34495	+2	47.65
	MMMQAGR + Oxidation (M)	839.34518	839.34469	+2	42.59
	MMMQAGR + Oxidation (M)	839.34518	839.34502	+2	42.45
XP_639996.1	hypothetical protein DDB_G0285011		11809.0	21		OXPHOS
	DNQSTNTSIYNGFLQGNGR	2084.95116	2084.95307	+2	153.27
	HNQQQSSDEPVK	1395.63786	1395.63874	+2;+3	112.59
	DVESASVMDEAIIDPTKPPK	2141.05618	2141.05594	+2;+3	102.57
	VENIDIFQLDNTVVHDK	1998.00583	1998.00593	+2;+3	101.91
	LLFDSIISLDR	1290.71834	1290.71913	+2	94.76
	VVGPDALK	797.46471	797.46462	+2	85.67
	EYQWGNIIPLEYNFDLLNGVDFHK	2923.41808	2923.42022	+3	84.22
	ILNALNLEHPPSDSALIVK	2043.1364	2043.13654	+2;+3	84.15
	HLQGLTTNNLNR	1379.72694	1379.72685	+2	70.07
	DDSLFAQLEK	1164.56625	1164.56645	+1;+2	64.58
	LSQGIPQGVK	1025.58695	1025.58797	+2	64.43
	IDIIDVTENFNVYSILDK	2110.08339	2110.08462	+2	62.82
	ESLLFPK	832.46944	832.46909	+2	62.1
	VGTDSEIK	847.42871	847.42741	+2	56.03
	IFPVVMSVK	1018.58853	1018.5893	+2	49.19
	DETIYNLFR	1169.57167	1169.5715	+2	49.08
	TVRDDSLFAQLEK	1520.78346	1520.78325	+2	48.87
	FITGIHGVGLAMLK + Oxidation (M)	1471.82211	1471.82108	+3	48.39
	LKDNQSTNTSIYNGFLQGNGR	2326.13017	2326.12582	+3	48.36
	FITGIHGVGLAMLK	1455.82719	1455.82605	+3	44.51
	HQIMGVR	839.44359	839.4449	+2	33.96
XP_638096.1	branched-chain amino acid aminotransferase		13584.0	17		Protein metabolism
	VFEAFGAGTAAIVSPIESISYK	2256.16779	2256.16759	+2;+3	152.79
	ELITPPLGDGTILPGVTR	1848.03568	1848.03599	+2;+3	128.65
	LIADDQYVR	1091.56111	1091.56187	+2	95.59
	GENYSIPIDASLNCGPLTK	2036.95468	2036.9551	+2;+3	83.9
	AWAGGSGAFK	950.46101	950.46137	+1;+2	81.78
	EAVIELIK	913.5484	913.5484	+1;+2	75.83
	NIINVNELIVEK	1396.79254	1396.79348	+2	69.73
	LGSNYAPTIFPQLEAAK	1818.95157	1818.95169	+2	69.65
	NFTMTELAK	1053.51646	1053.517	+2	56.78
	EAVIELIKK	1041.64336	1041.64245	+3	53.94
	EEGWGVPK	900.43413	900.43404	+2	50.66
	ICLPEFNK	1008.47723	1008.4777	+2	49.92
	LTQQWGEFK	1135.56621	1135.56633	+2	49.28
	LCVLDK	735.36591	735.36585	+2	47.65
	LFRPDQNMNR	1289.62987	1289.62953	+3	47.64
	LFRPDQNMNR + Oxidation (M)	1305.62479	1305.62504	+3	47.16
	NFTMTELAK + Oxidation (M)	1069.51138	1069.50996	+1	44.69
XP_636360.1	hypothetical protein DDB_G0289157		70072.0	26
	SYDDHLLIVGDAAGFIDPLTGEGIQYAMEGSR	3409.61363	3409.61403	+3;+4	152.44
	SYDDHLLIVGDAAGFIDPLTGEGIQYAMEGSR + Oxidation (M)	3425.60855	3425.60991	+3	150.3
	YNYDAIPNLSFDDESIYDVATIGAGPSGSVLGYYLAR	3985.88977	3985.89193	+3;+4	134.86
	VLVCADGSPSNAAR	1404.64896	1404.64916	+2	129.74
	FPIVLDAAASLIEK	1485.84425	1485.84506	+2;+3	129.65
	ELVDEDLGHFAQNGGFVSPNGNSFIGNSAK	3119.45847	3119.4573	+3	124.7
	YCGDAVATMAQDILR	1671.74187	1671.74009	+2	124.13
	LASLALIQAFNER	1444.80377	1444.80447	+2;+3	123.63
	YHHQYMTEDPFISAALGPNPDIER	2800.29149	2800.29273	+2;+3;+4	120.24
	FPIVLDAAASLIEKR	1641.94536	1641.94494	+3	99.41
	YCGDAVATMAQDILR + Oxidation (M)	1687.73679	1687.73544	+2	98.57
	YHHQYMTEDPFISAALGPNPDIER + Oxidation (M)	2816.28641	2816.2866	+3;+4	94.66
	FLAEWAAVMTGVKPK	1646.88542	1646.88575	+2;+3	93.93
	YDGVVFYPPSLLPGYCAIIR	2288.13736	2288.13698	+2;+3	93.6
	TLSAITEQITK	1203.67105	1203.67141	+2	87.64
	STGVWTINCVDSEDNTK	1913.81354	1913.814	+2	84.71
	DELNYLAYIIPGGK	1564.81368	1564.81404	+2;+3	82.91
	FLAEWAAVMTGVKPK + Oxidation (M)	1662.88034	1662.88015	+2;+3	82.71
	EARDELNYLAYIIPGGK	1920.99448	1920.995	+2;+3	77.75
	ENTTVENATFDR	1395.62663	1395.6273	+2	76.64
	VTNDDLSK	890.43453	890.43431	+2	61.61
	YQDFWMAK	1087.47969	1087.48007	+1;+2	56.09
	IVLDEK	715.41159	715.41152	+2	53.41
	YQDFWMAK + Oxidation (M)	1103.47461	1103.47471	+2	49.8
	DLSHQSLK	926.48213	926.48204	+2	48.87
	STGVWTINCVDSEDNTKK	2041.90849	2041.91074	+3	45.63
XP_643874.1	fructose-bisphosphate aldolase		4083.0	9
	GVVPIPGTDGETSTQGLDGLAER	2268.1234	2268.12523	+2;+3	152.01
	GILAADESTNTIGAR	1487.75797	1487.75728	+2	106.74
	ELLIGTGNGVNEFIGGIILYEETLYQK	2982.55898	2982.55947	+3	81.51
	VDKGVVPIPGTDGETSTQGLDGLAER	2610.31372	2610.31422	+3	80.28
	GESANVEAAR	1002.47301	1002.47313	+2	75.88
	FADELIATAK	1077.5706	1077.57023	+2	75.61
	INLENNEENR	1243.57924	1243.58168	+2	67.92
	VLAAVFK	746.46906	746.46916	+2	54.82
	LFTDVLR	862.49126	862.4913	+2	52.42
XP_641433.1	glycoprotein 130		9997.0	11
	MQNNDFEQELPTNEGGDSSNINYSTTR	3060.30028	3060.30008	+2;+3	151.99
	LINDGVNTGIYTITQLGLK	2032.12045	2032.1218	+2;+3	127.39
	LSFNNDITEIGYK	1512.746	1512.74572	+2	124.56
	MQNNDFEQELPTNEGGDSSNINYSTTR + Oxidation (M)	3076.2952	3076.29473	+3	116.61
	FSTFLGYYSPFPSNAGSALK	2153.04695	2153.04839	+2	114.78
	SVTPQSLTISSYPSVPSVGK	2033.0681	2033.0708	+2	93.63
	SLPTNCETFNFSLDYNK	2037.8812	2037.88446	+2	75.26
	NLLPNQFTDFNEK	1578.76781	1578.76693	+2	69.29
	GFILNPSFK	1021.55966	1021.55972	+2	65.71
	SISISSLSNNK	1148.60368	1148.60389	+2	63.37
	DLYYQIYQK	1232.60771	1232.60719	+2	53.61
XP_638479.1	hypothetical protein DDB_G0284691		1927.0	8
	IEDNGDNEASATFTGLNTK	1995.90213	1995.90349	+2	151.9
	SATYYGEWDPSVK	1501.67252	1501.67167	+2	69.7
	ALPENTIIYIAVMPLEEYDFK	2468.25485	2468.25566	+2;+3	67.31
	SGASIYSFTLTSK	1360.68744	1360.68627	+2	63.91
	FYATENNQK	1113.50906	1113.50948	+2	63.33
	DGGVDIK	702.35483	702.35504	+2	57.1
	ALPENTIIYIAVMPLEEYDFK + Oxidation (M)	2484.24977	2484.24665	+2	55.9
	EPTGLTVVVTR	1170.66086	1170.65986	+2	49.85
XP_645284.1	isocitrate dehydrogenase (NADP+)		43974.0	31		Krebs cycle
	GNETSTNSVASIFAWTSALGQR	2296.10838	2296.10868	+2;+3	151.89
	VTGPVVEMDGDEQTR	1631.74612	1631.7448	+2	147.79
	VTGPVVEMDGDEQTR + Oxidation (M)	1647.74104	1647.73951	+2	139.92
	LIFPYVDITPEYYDLGLPNR	2397.22563	2397.2263	+2;+3	139.19
	LIDDMVAFALK	1234.66313	1234.66343	+2	108.3
	NYDGDVQSDIVAQGYGSLGLMTSVLTNADGVFASEASHGTVTR + Oxidation (M)	4418.0609	4418.07083	+4	105.59
	NYDGDVQSDIVAQGYGSLGLMTSVLTNADGVFASEASHGTVTR	4402.06598	4402.07306	+3;+4	101.5
	LEMIFTPSQGEPIK	1588.81706	1588.81487	+2	97.0
	LEMIFTPSQGEPIK + Oxidation (M)	1604.81198	1604.81059	+2	92.94
	DATNDQVTIDAANAIK	1658.81113	1658.81007	+2	91.89
	DIFQEIYER	1211.58223	1211.5827	+1;+2	86.61
	SNYLNTEEYINK	1486.69394	1486.69453	+2	84.02
	FGELGIWYEHR	1405.67787	1405.67782	+2;+3	80.73
	LEMIFTPSQGEPIKK	1716.91202	1716.9124	+2;+3	79.35
	ATDFVVNGPGK	1103.56114	1103.56163	+1;+2	72.46
	LIDDMVAFALK + Oxidation (M)	1250.65805	1250.65773	+2	68.49
	NLPLLVPGWK	1135.67535	1135.67568	+2	67.6
	YDGQFKDIFQEIYER	1949.91592	1949.9151	+2;+3	62.55
	NILDGTVFR	1033.55565	1033.55607	+2	61.18
	YPLYLSTK	983.53276	983.53296	+1;+2	59.04
	KPIIIGR	795.53304	795.53303	+2	58.91
	IMWESIK	905.46805	905.46814	+2	56.52
	DLAICIK	820.41866	820.41832	+2	54.84
	SEGGFVWACK	1128.47324	1128.47329	+2	54.5
	VAEFYNK	869.4283	869.42839	+2	54.14
	LEMIFTPSQGEPIKK + Oxidation (M)	1732.90694	1732.90719	+2;+3	53.9
	CATITPDEAR	1121.48451	1121.48421	+2	51.36
	VIYDFK	783.41669	783.41656	+2	50.41
	KYPLYLSTK	1111.62772	1111.62801	+2	47.63
	FAQDMEK	867.37964	867.3796	+1;+2	46.5
	FAQDMEK + Oxidation (M)	883.37456	883.37405	+2	45.19
XP_644370.1;CAA39445.1;XP_645043.1	cAMP-binding protein;cyclic AMP-binding protein;cAMP-binding protein	; ;	2105.0	3
	YDLSQEGGPNTALIAGEVYR	2152.04364	2152.04383	+2	151.28
	DNSVSHQGDNLTGQGEGDDEVVLVNLQAVSPDVTR	3663.7249	3663.72452	+3	87.64
	DPSNPNNWSFVAVGK	1630.77397	1630.77295	+2	79.56
CAB38633.1;CAA36913.1	CABP1 protein;CABP1 protein	;	1648.0	2
	YDLSQEGGPNTALIAGEVYR	2152.04364	2152.04383	+2	151.28
	DNSVSHQGDNLTGQGEGDDEVVLVNLQAVSPDVTR	3663.7249	3663.72452	+3	87.64
NP_050078.1	ATPase subunit 1 (mitochondrion)		67029.0	36
	QVNNNPMSIGLEALMIYAMGTSYFQNLDLSLVR	3701.82552	3701.82893	+3	151.28
	QVNNNPMSIGLEALMIYAMGTSYFQNLDLSLVR + 3 Oxidation (M)	3749.81027	3749.80714	+3;+4	139.32
	FEQFSSNADAVTTQILK	1897.94215	1897.94229	+2;+3	127.69
	VVDVLGQPIDGLGELK	1650.91925	1650.91847	+1;+2;+3	120.55
	EAYPGDVFYIHSR	1552.73103	1552.73139	+2;+3	120.27
	VGSAAQSAVMK	1047.53827	1047.53846	+2	113.3
	HALIVYDDLSK	1272.67139	1272.67152	+2	103.68
	IVDALLPIGR	1065.65462	1065.65523	+2	102.03
	FNTYNVLLQYIK	1514.81329	1514.81385	+2;+3	101.79
	SAIAVDAILNQQVNK	1582.86784	1582.86666	+2;+3	96.84
	VGSAAQSAVMK + Oxidation (M)	1063.53319	1063.53345	+2	96.67
	FEQFSSNADAVTTQILKK	2026.03711	2026.03822	+2;+3	95.0
	LLNYINSIASFK	1381.76051	1381.76142	+2	94.14
	SVHESMLTGVK	1186.60161	1186.60146	+2;+3	93.38
	VVDVLGQPIDGLGELKDTK	1995.08884	1995.08917	+2;+3	86.81
	GIRPAVNVGLSVSR	1423.82594	1423.82744	+2;+3	83.54
	MLTEVNIER + Oxidation (M)	1119.55939	1119.55967	+2	81.77
	YGCGSLTAFPIVETQAGDVSAYIPTNIISITDGQIFLEK	4177.06393	4177.06419	+3;+4	79.97
	MLTEVNIER	1103.56447	1103.56494	+2	79.8
	DTVFAEMCQSYVK	1565.65642	1565.656	+2	76.15
	APGIVTR	712.42317	712.42331	+2	73.63
	SVHESMLTGVK + Oxidation (M)	1202.59653	1202.59687	+2	69.19
	LYAACVDAVK	1097.52492	1097.525	+2	69.06
	LELAQYR	891.48138	891.48171	+2	67.97
	KAPGIVTR	840.51813	840.51787	+2	67.51
	VSGLSQIK	830.48616	830.48646	+2	64.65
	LVEMLNTK + Oxidation (M)	962.51065	962.51142	+2	61.49
	LTIELLK	828.53203	828.53196	+2	61.24
	QMSLLLR + Oxidation (M)	875.48985	875.49018	+2	61.0
	DTVFAEMCQSYVK + Oxidation (M)	1581.65134	1581.64854	+2	58.58
	LVEMLNTK	946.51573	946.51605	+2	58.53
	HAVAYR	715.37654	715.37637	+2	58.3
	VGSAAQSAVMKK	1175.63322	1175.63341	+2;+3	57.89
	ELIIGDR	814.45485	814.45503	+2	54.95
	QMSLLLR	859.49493	859.49484	+2	50.02
	VMSVER + Oxidation (M)	735.35852	735.35834	+2	44.55
XP_629892.1	vacuolar proton ATPase 100-kDa subunit		30686.0	33
	LLPDNMLSVVDDDSQMDELEGR	2490.12541	2490.12506	+2;+3	151.22
	LLPDNMLSVVDDDSQMDELEGR + Oxidation (M)	2506.12033	2506.11831	+2	132.27
	SSPMQMVQLFVQIEAAHDTVDELGK	2772.34625	2772.3438	+3	128.38
	LGLIQFLDDNEHVNLFQR	2170.1171	2170.11738	+2;+3	126.76
	LLPDNMLSVVDDDSQMDELEGR + Oxidation (M)	2506.12033	2506.12078	+2;+3	124.47
	IEEEIIDPQTGEETAK	1800.86287	1800.86329	+2	108.39
	ITDLYEVLQR	1248.67139	1248.67116	+2;+3	104.67
	LLPDNMLSVVDDDSQMDELEGR + 2 Oxidation (M)	2522.11525	2522.11673	+2	100.39
	DSVFFQENPNLIEGEGHEHSAR	2511.14146	2511.13915	+2;+3;+4	99.7
	TEGSPPTHFETNK	1443.66303	1443.66278	+2;+3	95.81
	YTSSFQEIVNAYGIAHYR	2118.01703	2118.01726	+3	94.33
	GAPNELVYYNSFK	1500.72487	1500.72819	+2	91.84
	LGFITGVMNTDK	1294.65913	1294.65873	+2	87.9
	VYPVGVDPLWK	1271.69142	1271.69174	+2	81.9
	SPLLAEDQHVSEVAK	1621.83113	1621.83173	+2;+3	78.3
	SGALVPSVLSIIK	1282.78603	1282.78623	+2	77.46
	QVNANQETLQR	1299.65311	1299.65339	+2	75.29
	QTLAGIVPR	953.56581	953.5656	+2	74.51
	IEEIQLALR	1083.62877	1083.62908	+2	74.18
	SIYHTMNLFDYDVGR	1829.84067	1829.83771	+2	67.97
	SIYHTMNLFDYDVGR + Oxidation (M)	1845.83559	1845.83819	+2	66.58
	LLPDNMLSVVDDDSQMDELEGRFDELESELK	3580.64365	3580.64461	+3	64.12
	NYNELIQLR	1161.61418	1161.61436	+2	63.18
	LNELIQMPFDGR + Oxidation (M)	1447.71294	1447.71152	+2	59.19
	FDELESELK	1108.52879	1108.52869	+2	57.04
	FYIGDGVR	925.46578	925.46608	+2	56.31
	LNELIQMPFDGR	1431.71802	1431.7172	+2	54.76
	TVFIVFFQGER	1341.70815	1341.7075	+2	54.41
	LGFITGVMNTDK + Oxidation (M)	1310.65405	1310.65403	+2	51.23
	LLPDNMLSVVDDDSQMDELEGRFDELESELK + Oxidation (M)	3596.63857	3596.63962	+3	50.96
	SSPMQMVQLFVQIEAAHDTVDELGK + 2 Oxidation (M)	2804.33609	2804.33974	+3	45.05
	ILSGSEDDE	963.40328	963.40253	+1	43.89
	FHFQEVER	1090.51959	1090.52068	+2	43.62
Q54E04.2	Vacuolar proton translocating ATPase 100 kDa subunit		30651.0	32
	LLPDNMLSVVDDDSQMDELEGR	2490.12541	2490.12506	+2;+3	151.22
	LLPDNMLSVVDDDSQMDELEGR + Oxidation (M)	2506.12033	2506.11831	+2	132.27
	SSPMQMVQLFVQIEAAHDTVDELGK	2772.34625	2772.3438	+3	128.38
	LGLIQFLDDNEHVNLFQR	2170.1171	2170.11738	+2;+3	126.76
	LLPDNMLSVVDDDSQMDELEGR + Oxidation (M)	2506.12033	2506.12078	+2;+3	124.47
	IEEEIIDPQTGEETAK	1800.86287	1800.86329	+2	108.39
	ITDLYEVLQR	1248.67139	1248.67116	+2;+3	104.67
	LLPDNMLSVVDDDSQMDELEGR + 2 Oxidation (M)	2522.11525	2522.11673	+2	100.39
	DSVFFQENPNLIEGEGHEHSAR	2511.14146	2511.13915	+2;+3;+4	99.7
	TEGSPPTHFETNK	1443.66303	1443.66278	+2;+3	95.81
	YTSSFQEIVNAYGIAHYR	2118.01703	2118.01726	+3	94.33
	GAPNELVYYNSFK	1500.72487	1500.72819	+2	91.84
	LGFITGVMNTDK	1294.65913	1294.65873	+2	87.9
	VYPVGVDPLWK	1271.69142	1271.69174	+2	81.9
	SPLLAEDQHVSEVAK	1621.83113	1621.83173	+2;+3	78.3
	SGALVPSVLSIIK	1282.78603	1282.78623	+2	77.46
	QVNANQETLQR	1299.65311	1299.65339	+2	75.29
	QTLAGIVPR	953.56581	953.5656	+2	74.51
	IEEIQLALR	1083.62877	1083.62908	+2	74.18
	SIYHTMNLFDYDVGR	1829.84067	1829.83771	+2	67.97
	SIYHTMNLFDYDVGR + Oxidation (M)	1845.83559	1845.83819	+2	66.58
	LLPDNMLSVVDDDSQMDELEGRFDELESELK	3580.64365	3580.64461	+3	64.12
	NYNELIQLR	1161.61418	1161.61436	+2	63.18
	LNELIQMPFDGR + Oxidation (M)	1447.71294	1447.71152	+2	59.19
	FDELESELK	1108.52879	1108.52869	+2	57.04
	FYIGDGVR	925.46578	925.46608	+2	56.31
	LNELIQMPFDGR	1431.71802	1431.7172	+2	54.76
	TVFIVFFQGER	1341.70815	1341.7075	+2	54.41
	LGFITGVMNTDK + Oxidation (M)	1310.65405	1310.65403	+2	51.23
	LLPDNMLSVVDDDSQMDELEGRFDELESELK + Oxidation (M)	3596.63857	3596.63962	+3	50.96
	SSPMQMVQLFVQIEAAHDTVDELGK + 2 Oxidation (M)	2804.33609	2804.33974	+3	45.05
	FHFQEVER	1090.51959	1090.52068	+2	43.62
AAB49621.1	vacuolar proton ATPase 100-kDa subunit		28463.0	24
	LLPDNMLSVVDDDSQMDELEGR	2490.12541	2490.12506	+2;+3	151.22
	LLPDNMLSVVDDDSQMDELEGR + Oxidation (M)	2506.12033	2506.11831	+2	132.27
	SSPMQMVQLFVQIEAAHDTVDELGK	2772.34625	2772.3438	+3	128.38
	LGLIQFLDDNEHVNLFQR	2170.1171	2170.11738	+2;+3	126.76
	LLPDNMLSVVDDDSQMDELEGR + Oxidation (M)	2506.12033	2506.12078	+2;+3	124.47
	IEEEIIDPQTGEETAK	1800.86287	1800.86329	+2	108.39
	ITDLYEVLQR	1248.67139	1248.67116	+2;+3	104.67
	DSVFFQENPNLIEGEGHEHSAR	2511.14146	2511.13915	+2;+3;+4	99.7
	TEGSPPTHFETNK	1443.66303	1443.66278	+2;+3	95.81
	YTSSFQEIVNAYGIAHYR	2118.01703	2118.01726	+3	94.33
	GAPNELVYYNSFK	1500.72487	1500.72819	+2	91.84
	LGFITGVMNTDK	1294.65913	1294.65873	+2	87.9
	VYPVGVDPLWK	1271.69142	1271.69174	+2	81.9
	SGALVPSVLSIIK	1282.78603	1282.78623	+2	77.46
	QVNANQETLQR	1299.65311	1299.65339	+2	75.29
	QTLAGIVPR	953.56581	953.5656	+2	74.51
	IEEIQLALR	1083.62877	1083.62908	+2	74.18
	SIYHTMNLFDYDVGR + Oxidation (M)	1845.83559	1845.83819	+2	66.58
	LLPDNMLSVVDDDSQMDELEGRFDELESELK	3580.64365	3580.64461	+3	64.12
	NYNELIQLR	1161.61418	1161.61436	+2	63.18
	FDELESELK	1108.52879	1108.52869	+2	57.04
	TVFIVFFQGER	1341.70815	1341.7075	+2	54.41
	LGFITGVMNTDK + Oxidation (M)	1310.65405	1310.65403	+2	51.23
	LLPDNMLSVVDDDSQMDELEGRFDELESELK + Oxidation (M)	3596.63857	3596.63962	+3	50.96
XP_635485.1	electron transfer flavoprotein alpha subunit		23796.0	15		OXPHOS
	AAVDSGFVSNDLQVGQTGK	1891.9276	1891.92728	+2;+3	150.97
	MLEELADTLGGAVGASR	1688.84032	1688.83887	+2;+3	140.76
	DPEAPIFQVADVGLVGDLFNEVPK	2568.31119	2568.31028	+2;+3	131.49
	VIVAINKDPEAPIFQVADVGLVGDLFNEVPK	3305.79114	3305.79172	+3;+4	130.35
	TTAFDKAPTSGGSAK	1437.70998	1437.70886	+2;+3	118.59
	IVAPELYIAVGISGAIQHLAGMK	2350.30824	2350.30892	+3	116.33
	VAALLNVSQISEITK	1584.90865	1584.90878	+2	109.58
	VVSANDWAVPLIEK	1539.82968	1539.82953	+2	106.44
	MLEELADTLGGAVGASR + Oxidation (M)	1704.83524	1704.83387	+2;+3	98.35
	LGVTNISVLVAGSK	1356.79767	1356.79837	+2	97.39
	EGDEITHIFTPASNFGK	1861.88464	1861.88238	+2	85.22
	DAETFQRPIYAGNAIATVK	2064.06398	2064.06333	+2;+3	78.47
	VSGVTNVVCVDHPTLEHSLAETITPIIVK	3116.62502	3116.61991	+3;+4	71.35
	AISETNIK	874.47597	874.47603	+2	59.71
	SERPELTSAR	1144.58362	1144.5833	+2;+3	56.7
XP_635122.1	dihydrolipoamide:NAD oxidoreductase		35292.0	21		Other known processes
	RPNTSGLGLESVGIPTDK	1839.96904	1839.96877	+2;+3	150.96
	ALLNASHLYEEATTK	1659.84676	1659.84587	+2;+3	142.0
	ITGPNTVEVTLNDGSVK	1742.90506	1742.90454	+2	141.85
	LGSETTVVEFTNR	1451.72563	1451.72625	+2	113.35
	SVSGLTSGIEGLFK	1393.7453	1393.746	+1;+2;+3	110.27
	VPSIFAIGDAIR	1257.70811	1257.70854	+2	106.0
	NIVIATGSEVTSLPNVNIDEESIISSTGALALK	3354.77696	3354.77989	+3	94.68
	TNDDVEGFVK	1122.51933	1122.5196	+1;+2	80.5
	EAAMDAYDKPIHM	1490.65335	1490.65261	+2;+3	80.37
	EGIQYNIGR	1048.53014	1048.53053	+2	77.63
	EAAMDAYDKPIHM + Oxidation (M)	1506.64827	1506.64781	+2;+3	74.82
	FPFVANSR	936.48175	936.48172	+2	74.27
	VTVTVEQVGAGGFTGTLEADAVLVSVGR	2731.43929	2731.43927	+2;+3	71.53
	IAAGADGEVAK	1000.51891	1000.51839	+2	69.48
	EAAMDAYDKPIHM + Oxidation (M)	1506.64827	1506.64754	+2;+3	67.72
	IAAGADGEVAKK	1128.61386	1128.61353	+2;+3	62.82
	VEVGDHFNTK	1144.5513	1144.55184	+2	61.05
	EAAMDAYDKPIHM + 2 Oxidation (M)	1522.64319	1522.64207	+2	57.61
	TEEELQKEGIQYNIGR	1905.94318	1905.93962	+2;+3	57.5
	SVSGLTSGIEGLFKK	1521.84026	1521.83924	+3	50.79
	TCHGHPTLSEAVK	1424.65405	1424.65177	+2	47.29
XP_642833.1	phospholipase B		3456.0	6
	YNNWQNDPFSQGNAGNQISSR	2396.05298	2396.05351	+2;+3	150.32
	GYGALDGTLYILEQVPDYVEYGDQTAILR	3231.59757	3231.5958	+3	91.65
	FDLVTADDPNNQYLDPDAFGGIDSK	2726.23479	2726.23549	+2;+3	90.78
	YLFNGQPPASK	1220.61896	1220.62024	+2	65.5
	DANNIHSLTQFQAMLR	1857.91554	1857.91579	+3	57.36
	VTMFSGYPGTLSSIDDFYLLDTK + Oxidation (M)	2585.22475	2585.22125	+2	55.29
XP_641232.1	hypothetical protein DDB_G0280085		7707.0	11
	HVLTIQGESQSFANLSPK	1955.01123	1955.0129	+2;+3	149.74
	AKPSSNVSDNKENNASNK	1902.90309	1902.90344	+2;+3;+4	138.57
	DMEQHEHEDLQNTNDAQNNENAKPNSAATK	3392.4559	3392.45435	+3;+4;+5	116.46
	TTQDESLDSADPEAK	1605.70058	1605.69953	+2	109.97
	GESFELNIEQGDR	1492.67938	1492.67798	+2	91.02
	AKPSSNVSDNK	1145.56764	1145.5677	+2	87.71
	AKPSSNTNDAKPK	1356.69971	1356.69948	+2;+3	82.87
	DMEQHEHEDLQNTNDAQNNENAKPNSAATK + Oxidation (M)	3408.45082	3408.44789	+3;+4	74.27
	INFHVR	784.4344	784.43417	+2	53.42
	DHIVSLSK	897.49197	897.49188	+2	50.58
	QQFNEAGEFIVTDSANIYVNK	2386.14409	2386.14699	+3	48.69
XP_639145.1	hypothetical protein DDB_G0283293		36771.0	27		Other knwn processes
	MGQSDDFSSFVSAVIDK	1831.82985	1831.8285	+2	149.6
	MGQSDDFSSFVSAVIDK + Oxidation (M)	1847.82477	1847.82472	+2	149.31
	TVWQAEIDAAAEGIDFLR	2003.99524	2003.99645	+2;+3	133.18
	ALLEAGLPAGVIQFLPGSGR	1965.10474	1965.10543	+2;+3	130.42
	DFHFLHNSGDVENFVNNTLR	2374.10907	2374.10741	+2;+3;+4	129.95
	NFSGLHFTGSTGVFNDIYK	2103.00618	2103.00563	+2;+3	122.19
	ANIPTPVNQPMLNYEVGSTHR	2337.15355	2337.15158	+2;+3	103.39
	VLATFHQANAELLK	1553.85655	1553.85678	+2;+3	99.08
	NSFNNIQSYIEHAK	1663.7954	1663.79388	+2;+3	94.8
	TADNLVAGVYK	1149.60298	1149.60333	+2	90.34
	LAVENSMESK	1106.52774	1106.52815	+2	88.74
	ANIPTPVNQPMLNYEVGSTHR + Oxidation (M)	2353.14847	2353.14791	+2;+3	86.11
[truncated: 14,211 more rows]
